# Supplementary material for: Novel Comprehensive Bioinformatics Approaches to Determine the Molecular Genetic Susceptibility Profile of Moderate and Severe Asthma
Source: Int J Mol Sci. 2020 Jun 4;21(11):4022. doi: 10.3390/ijms21114022 (PMC7312607; doi:10.3390/ijms21114022)
Supplement: Supplementary file 1 [file ijms-21-04022-s001.zip]

Archive with 5 entries (4 files):
- Supplementary Materials-to conversion/
- Supplementary Materials-to conversion/File S1.pdf
- Supplementary Materials-to conversion/Table S2.xlsx
- Supplementary Materials-to conversion/Table S3.xlsx
- Supplementary Materials-to conversion/Table S4.xlsx
