# Supplementary material for: Novel Comprehensive Bioinformatics Approaches to Determine the Molecular Genetic Susceptibility Profile of Moderate and Severe Asthma
Source: Int J Mol Sci. 2020 Jun 4;21(11):4022. doi: 10.3390/ijms21114022 (PMC7312607; doi:10.3390/ijms21114022)
Supplement: Supplementary file 1 [file ijms-21-04022-s001.zip › Supplementary Materials-to conversion/Table S2.xlsx]

## Sheet: Genes-significance (A)
Table S2. Differentially expressed genes (DEGs) information GSE43696 for the top 250 DEGs (p-value<0.001) for both the moderate, severe asthma and asthma-phase related (moderate-to-severe) phenotypes individually. (A) The significance p-value (-log10) for asthma-associated genes related to moderate, severe and asthma-phase, here known snigle nucleotide variation (B) associated pathogenic Single n…
Table S2A: The significance p-value (-log10) for asthma-associated genes related to moderate, severe and asthma-phase
gene	M-vs-C	M-vs-S	S-vs-C			Abbreviations
DDIT4	NA	NA	5.7986			moderate asthma	M-vs-C
TMEM123	NA	3.18776	NA			severe asthma	S-vs-C
CASP9	4.2652	NA	NA			moderate-to-severe asthma	M-vs-S
B4GALT2	3.62525	NA	NA			differentially expressed genes	DEGs
FBLN1	NA	3.58004	NA			Single nucleotide polymorphism/variation	SNP
PROM1	NA	3.95861	NA
KYNU	3.31069	NA	NA
CAPN10	NA	3.25493	NA
SLC18A2	3.98716	NA	NA
MATR3	NA	4.10182	NA
HNF1A-AS1	NA	NA	7.27084
CD1E	NA	3.63827	NA
BHLHE22	NA	3.66756	5.63451
ATP8A2	NA	NA	5.13371
FADS6	3.27737	NA	NA
ZFYVE16	NA	3.58336	NA
SLC26A11	3.2993	NA	NA
STEAP4	NA	NA	5.89963
PCDHB9	NA	3.5391	NA
B3GAT1	NA	NA	4.87943
MPEG1	NA	3.61979	NA
NPB	4.04576	NA	NA
PRKAR2B	NA	3.22841	5.49621
CWC25	NA	3.16622	NA
PELI2	NA	4.30892	6.63451
TPO	NA	3.25104	9.1296
NIN	NA	3.6968	4.66154
STAG2	NA	3.69897	NA
SHISA2	NA	NA	4.92082
LY75	NA	4.04239	4.97469
HCAR2	NA	NA	5.18575
RPL23	3.63827	NA	NA
KCNJ8	3.38934	NA	NA
BCL3	5.35556	NA	5.09474
SLC6A10P	NA	3.91721	5.8729
TMEM74B	NA	3.48812	9
PART1	NA	3.91009	NA
SLC39A10	NA	3.4908	NA
MPDU1	3.45469	NA	NA
TGM7	NA	4.39041	8.67366
TFCP2L1	NA	4.04576	4.45346
CECR7	3.51713	NA	NA
PLB1	NA	3.37469	NA
TAOK2	3.69465	NA	NA
OSBPL6	NA	3.22915	NA
RNF182	3.37675	NA	6.3019
TLE1	NA	NA	5.10237
FHOD1	NA	4.6925	NA
CCSAP	3.50446	NA	NA
CAMK2D	NA	4.76195	5.33348
CDKN2D	NA	3.29757	NA
KIT	4.87943	NA	NA
ATCAY	NA	NA	5.69037
GPCPD1	3.74958	NA	NA
SOD2	5.53462	NA	NA
BMP2K	NA	3.45967	NA
TMCC1	NA	NA	4.42597
CHL1-AS1	NA	4.61618	6.36957
CEMIP	NA	4.13312	5.39577
MAP3K6	NA	4.50307	NA
COL1A1	4.71444	NA	4.72816
JAK2	NA	NA	4.82102
APPL2	NA	3.20343	NA
HSD17B11	NA	3.23582	NA
KRTAP1-1	NA	3.12668	NA
BOK	NA	4.05159	NA
NUP153	NA	3.79317	NA
ENTPD8	3.52433	NA	NA
LINC01000	3.6038	NA	NA
MYL7	3.5376	NA	NA
ALDH4A1	NA	3.53313	7.30103
TXLNB	NA	3.17718	NA
LYG1	3.68825	NA	NA
CILP	3.39903	NA	NA
PTP4A2	NA	3.18842	NA
C2CD4B	4.04964	NA	6.20831
CD55	3.59176	NA	5.86328
GATC	4.92812	NA	NA
SLC16A6	4.04048	NA	5.01682
ADAMTS19	NA	3.17914	NA
SPATS2	NA	NA	4.59007
C12orf75	NA	3.17005	NA
CRNKL1	3.29158	NA	NA
LINC01596	3.7986	NA	NA
ULBP2	NA	3.89279	NA
MTFR1	3.32331	NA	NA
PCDHB2	NA	3.33819	NA
TP53RK	NA	3.13608	NA
USP47	3.28233	NA	NA
PER3	NA	NA	5.59517
AARD	NA	3.13077	5.07727
GHRL	NA	NA	4.91364
SNTB1	3.64207	NA	5.14267
SLC26A6	NA	3.79317	NA
TIMELESS	NA	4.55129	NA
ODC1	3.80134	NA	NA
B3GNT6	NA	NA	4.83863
ARHGAP29	4.18111	NA	NA
COMTD1	NA	NA	6.05404
CLDN9	NA	4.28735	NA
CDHR1	3.6073	NA	NA
COLQ	3.72584	NA	NA
SLC12A2	NA	3.14813	NA
AKAP8L	4.27737	NA	NA
CHST9	NA	3.41005	NA
IRX4	NA	3.64975	NA
PQLC2	3.50169	NA	NA
LIFR	NA	3.19518	NA
ZNF181	NA	3.30715	NA
BICD1	NA	NA	4.5867
ATL2	NA	3.25104	NA
PKP2	NA	NA	5.68825
GUCY2F	3.65365	NA	NA
PRSS50	3.56864	NA	4.72125
HSD17B13	NA	4.49214	NA
FBXL8	NA	NA	5.04191
KCNK6	3.85699	NA	7.77989
FRMD4A	NA	NA	5.07314
TTC39A	NA	NA	5.04287
TBC1D16	NA	NA	5.64397
SPTSSA	NA	NA	4.61979
PTBP3	NA	3.15428	NA
NEU4	NA	NA	4.92445
IL1R2	NA	4.45842	4.45717
LTB4R	NA	3.33913	NA
BMP1	NA	3.5817	NA
EP400	NA	3.16941	NA
PDLIM5	3.33255	NA	NA
CTSO	NA	3.83565	NA
DNAJC5B	NA	3.11577	6.51004
PAIP1	NA	3.31876	NA
RNF103	NA	3.12843	NA
LGALS2	NA	3.36552	NA
ATP2A2	NA	3.11014	NA
TRIM7	NA	NA	6.56543
BCL2L14	3.31426	NA	NA
C1orf186	4.83863	NA	5.383
PEG10	NA	NA	4.61439
GAL3ST1	NA	NA	5.2668
ALOXE3	NA	4.17457	5.72125
G3BP2	NA	3.17328	NA
NOL3	NA	4.15802	NA
WNK2	3.62893	NA	NA
AATBC	NA	4.92445	NA
RAB1A	NA	3.13018	NA
CLCN6	4.72354	NA	NA
CEACAM5	3.27901	NA	5.74232
NUDT21	NA	3.42946	NA
SEMA3E	NA	5.17718	5.97881
SHROOM1	NA	NA	4.98716
FKBP5	NA	3.7986	6.31785
PPP1R3B	NA	NA	5.38091
ACOT11	NA	3.37779	NA
SDF2L1	NA	NA	4.4828
ANO4	NA	3.16622	6.73518
TMEM245	NA	3.38934	NA
LINC01128	NA	3.20482	NA
MYO19	NA	4.65561	NA
PER2	5.8962	NA	7.23882
SLC6A8	NA	3.17457	6.12494
C1orf64	3.89279	NA	NA
TCN2	NA	3.5867	NA
SEC62	NA	3.13312	NA
LRRFIP1	3.91721	NA	NA
ABCB10	NA	3.35754	NA
FXYD6	NA	NA	4.47108
SUCO	NA	3.20621	NA
GADD45B	3.91721	NA	NA
PYCR1	NA	NA	4.87615
INSR	NA	NA	4.7122
CCL15	NA	3.55596	5.84466
GPR156	NA	3.74715	6.64975
SYT13	NA	5.24642	6.13312
FLJ11710	3.64397	NA	NA
KCNN4	NA	5.67162	NA
CD302	NA	4.03105	NA
ERBB2	NA	4.19654	7.70115
PTGFR	NA	3.30277	NA
AIM1L	NA	3.09259	NA
MUC15	NA	3.88606	NA
HMGN2	NA	3.34775	5.52724
PHACTR3	NA	NA	5.14509
UTRN	NA	4.51286	NA
PPP1R3F	NA	3.63451	5.64975
TMEM64	NA	NA	4.4389
ZNF440	4.75696	NA	NA
STX7	NA	3.55129	NA
TMEM241	NA	NA	7.08831
HKDC1	NA	NA	5.4023
MTERF4	NA	3.24489	NA
CD1A	NA	3.55284	NA
KLF6	NA	3.53165	NA
BCL2L11	3.96257	NA	NA
LOC100507022	NA	3.56384	NA
KCNA1	NA	3.76447	NA
SPACA6	4.31876	NA	NA
PTK6	NA	4.61798	5.49214
ACOT7	NA	3.95861	4.83863
LRRC31	3.77728	NA	4.72354
PCDHB10	NA	3.48812	NA
CD109	NA	NA	6.04479
RIN1	NA	3.62709	NA
TOR4A	NA	3.39903	NA
CTNNBIP1	NA	NA	4.42481
ANKRD9	NA	4.22988	4.57025
USP27X	NA	3.33442	6.59688
LOC114224	3.74232	NA	NA
NR3C1	4.77469	NA	4.64397
CARS	NA	NA	4.63639
PLA2G4A	NA	NA	4.51004
ALDH1A1	NA	3.11919	NA
TPSD1	3.57349	NA	NA
TMEM178A	NA	NA	4.70333
METTL12	NA	NA	5.38934
GLS	NA	NA	4.76447
OCA2	NA	3.27003	NA
CD2AP	NA	5.14935	NA
HHLA2	NA	3.17198	NA
NCOA7	4.55129	NA	5.89279
PDXK	NA	3.17393	NA
SLC10A7	3.66154	NA	NA
SHH	3.77211	NA	NA
GK5	3.47886	NA	NA
SFXN5	NA	3.72125	NA
TP53I11	NA	NA	4.56703
UQCR11	NA	NA	4.92445
FAM181B	NA	NA	5.09963
NAT8B	NA	5.06349	4.84164
OPLAH	NA	3.21968	NA
BICD2	3.43652	NA	NA
TLL1	5.13966	NA	7.78252
SERPINF1	3.30103	NA	NA
HNMT	NA	4.48413	4.77469
CCK	NA	NA	4.6073
MRAP2	4.08566	NA	NA
PPRC1	3.43771	NA	NA
TNFAIP2	4.4908	NA	NA
WDR72	3.81531	NA	6.83565
PLAC4	NA	4.00833	8.02365
USP36	3.57187	NA	NA
SERPINF2	3.31336	NA	4.66354
MANBA	NA	NA	7.13787
DPPA5	NA	4.52433	5.49894
TEPSIN	4.91009	NA	NA
NELFB	NA	NA	5.05849
ZNF862	3.26922	NA	NA
ASAP1-IT2	3.85078	NA	NA
AKR1B10	NA	NA	4.91364
HEG1	3.57512	NA	7.29328
DEF6	NA	3.28483	NA
C7orf26	NA	3.79048	7.14874
CNTN4	3.40561	NA	NA
AKAP17A	3.78516	NA	NA
LOC100506699	NA	NA	4.80688
BMPR1A	NA	4.767	NA
IRS2	3.70997	NA	7.37675
ERICH1-AS1	NA	NA	6.14813
ATP6V1B1	NA	NA	5.42366
LOC101928837	NA	NA	4.77989
ZNF596	NA	3.53611	NA
MBP	NA	3.56543	NA
THSD7A	NA	NA	5.09963
LSM14A	NA	3.2993	NA
EIF5	NA	3.57349	NA
SGK1	NA	4.26281	NA
KLHL7	NA	4.25414	NA
LINC00152	4.83863	NA	NA
P3H4	NA	NA	4.46597
STK17A	NA	3.37882	NA
PXDN	NA	3.25104	6.17522
SLC41A1	NA	NA	4.65365
NELFA	NA	3.37469	5.27984
C10orf62	3.59007	NA	NA
FAM71E2	NA	3.34486	NA
PSRC1	NA	3.9393	NA
FAXC	3.29843	NA	NA
KCNMB2	NA	3.4698	NA
FGFR2	3.83565	NA	NA
GALE	NA	NA	4.89963
MS4A2	3.84164	NA	NA
VGLL2	NA	3.5817	7.40561
COPZ2	3.94692	NA	6.25806
AFAP1-AS1	NA	3.18842	NA
TP53I3	NA	4.03386	NA
TMEM68	NA	3.63264	NA
NRXN3	NA	3.14874	NA
CXADRP2	NA	3.88941	NA
IL20RB	NA	5.07314	NA
STK17B	NA	NA	7.29328
ATP13A4	3.9914	NA	6.27654
RABAC1	3.3098	NA	4.54212
DPY19L3	NA	3.12784	NA
WNK4	NA	7.73049	9.66154
SPATA3	NA	3.57025	6.10347
ZXDC	3.59688	NA	NA
SEMA3C	NA	3.5986	NA
LNPEP	NA	3.95078	NA
FAM83D	4.69897	NA	5.54212
EIF5B	3.46344	NA	NA
CA12	NA	3.61261	NA
NCBP3	4.73993	NA	NA
MAOB	NA	3.21753	NA
CPSF4	NA	4.05257	4.77728
RAB6B	NA	3.9393	4.58004
NAV2	5	NA	6.45223
ERGIC1	4.2815	NA	4.81816
SUMO2	NA	3.77211	NA
MIR17HG	3.46092	NA	NA
ADORA3	NA	NA	7.10347
KALRN	NA	3.13787	6.0013
CSH1	NA	3.56703	5.64782
ABCA17P	3.52724	NA	NA
FAR2P1	NA	NA	4.74473
TMEM200A	NA	NA	4.72584
BNIP3L	NA	4.18977	NA
KCNC3	NA	NA	4.83863
PRSS16	4.16877	NA	5.00789
DQX1	3.57512	NA	NA
SNAP25	3.66756	NA	NA
ZFYVE26	3.92812	NA	NA
LOC100132287	NA	3.51999	6.65956
TLR7	NA	3.46092	NA
ADARB2-AS1	NA	3.98297	6.72584
TFF3	3.42713	NA	NA
DNAJC1	4.24489	NA	9.97881
ITGA10	NA	NA	4.64207
CNTD1	NA	3.7167	4.81816
NGB	NA	3.47496	NA
KIAA0391	3.31247	NA	NA
GRB10	NA	3.12436	NA
HPN	NA	4.29671	7.16813
NCKAP5	3.40894	NA	NA
KMO	NA	3.80688	6.97469
PTK2	NA	3.21112	NA
TRMT5	NA	NA	4.56067
DUSP4	NA	NA	5.85387
CPXM1	NA	5.3098	NA
PLCL2	NA	4.266	NA
MMP16	NA	3.70774	7.21681
RAB24	NA	3.38934	NA
ITGA2	NA	3.61083	NA
MYBL1	3.87615	NA	4.43415
SLCO1B3	NA	6.25649	10.2441
NAV3	NA	NA	4.74473
MAPK13	NA	NA	5.58004
BDNF	NA	NA	4.50169
HSD11B2	NA	NA	4.77989
ANTXR2	NA	3.39794	NA
SERP1	NA	3.93554	NA
WWC1	4.93554	NA	NA
EPB41L2	NA	NA	7.13312
NAGS	NA	NA	4.71444
ITSN2	3.83565	NA	NA
FBXL7	NA	3.44009	NA
CPA3	4.1986	NA	NA
KSR1	4.83565	NA	5.7167
SYT4	NA	3.52578	6.88941
HLTF	NA	3.33255	NA
MMP28	3.86967	NA	NA
LINC00261	NA	3.59007	4.96257
ABCC4	NA	3.61439	NA
DUSP13	NA	NA	4.84771
IL36RN	NA	NA	6.68194
PDIA5	3.42713	NA	NA
ZNF26	3.58336	NA	NA
KRT73	NA	5.20135	NA
GMPPA	NA	NA	4.59517
ZNF513	NA	3.18842	NA
SCGN	NA	3.79048	NA
ANGPTL4	NA	3.43652	NA
FERMT1	NA	NA	6.38405
FCER1A	NA	3.95078	NA
OCLN	NA	3.68403	NA
DEFA3	NA	4.011	NA
C11orf54	NA	3.30103	NA
CCDC50	3.4045	NA	NA
SLC46A1	NA	NA	4.82974
CD1C	NA	4.00436	NA
LRBA	NA	3.14691	NA
PHF20	3.86646	NA	NA
KCNA4	NA	3.54363	4.98297
PIGK	NA	3.20761	NA
TREML2	NA	3.72584	NA
FABP6	NA	3.27409	NA
LOC105370792	3.6925	NA	NA
HBS1L	NA	3.18111	NA
INF2	NA	3.9914	NA
SPIRE1	3.3363	NA	NA
PRLHR	NA	NA	4.7986
FAM3C	NA	3.54975	NA
EFNB2	NA	3.96658	4.61618
TRMT10A	NA	3.60906	NA
F12	NA	3.56067	NA
BOD1L1	NA	NA	5.72125
CKAP2	NA	NA	5.38616
PIGZ	NA	3.3279	NA
FKBP10	NA	NA	4.98716
NOX1	4.77211	NA	5.0013
SLAMF7	5.57025	NA	5.45967
FAM105A	NA	3.39041	NA
CCR6	NA	3.69037	4.4389
STAT3	3.57675	NA	NA
DKFZP586B0319	3.98297	NA	NA
ST13	NA	3.71897	NA
MCAM	NA	3.75203	5.65758
FAM110C	NA	NA	6.25571
PTGIR	NA	3.84771	6.70997
AACS	NA	NA	5.27491
BMP7	NA	3.21042	4.75696
AGO2	3.78516	NA	NA
TMEM43	NA	3.61798	NA
SIGLEC8	5.01637	NA	NA
PLK2	3.44612	NA	NA
PROK2	NA	3.19111	NA
PJA2	NA	3.24033	NA
GEM	NA	4.02228	5.86012

## Sheet: Genes-SNPs-information(B)
Table S2. Differentially expressed genes (DEGs) information GSE43696 for the top 250 DEGs (p-value<0.001) for both the moderate, severe asthma and asthma-phase related (moderate-to-severe) phenotypes individually. (A) The significance p-value (-log10) for asthma-associated genes related to moderate, severe and asthma-phase, here known snigle nucleotide variation (B) associated pathogenic Single n…
Table S2B: The number of known single nucleotide variations (SNPs) associated with asthma-associated genes.
						Abbreviations
gene	pathogenic-snps	diseasetypes				moderate asthma	M-vs-C
SOX10	2	2				severe asthma	S-vs-C
UBE3B	2	6				moderate-to-severe asthma	M-vs-S
GPHN	4	8				differentially expressed genes	DEGs
ABCA12	27	35				Single nucleotide polymorphism/variation	SNP
CUL7	1	1
SETX	4	7
IDUA	2	8
INSR	42	47
USP8	2	4
KLHL7	7	12
GFAP	4	7
TBCK	1	1
CHST14	2	6
TMC6	1	1
F12	7	15
OTOF	3	5
GJB2	3	7
BARD1	1	1
CLDN14	1	2
BRAT1	1	1
SLC10A2	2	2
GLRA1	6	7
COL3A1	3	3
MYBPC3	1	1
DONSON	3	8
DHTKD1	1	4
KCNQ1	2	10
DYSF	3	11
FERMT1	23	24
ANTXR2	11	11
CLN5	2	2
ARSB	1	1
NCF4	2	2
NPHS1	2	4
KCNH1	2	2
ASNS	2	2
RMND1	2	4
DNAH5	1	1
USH2A	7	38
COQ8A	2	3
NFIX	1	1
CLN3	2	4
LRBA	10	10
SLC18A2	2	2
TRIOBP	1	1
CHRNE	1	1
GATA2	1	1
GYS2	1	1
BICD2	6	9
IMPG2	1	1
TRPS1	1	1
DMD	1	1
RPGR	1	1
PARN	2	2
HPS3	1	1
DNAJC12	2	2
FGFR3	4	19
SGO2	1	1
CDKL5	2	2
SCARB2	1	1
CLMP	2	2
RHAG	2	3
GEMIN4	1	5
CP	2	2
CX3CR1	2	10
OPLAH	5	5
GHRL	1	2
TTC7A	4	7
CORO1A	2	2
ALOXE3	11	14
KCNH2	1	2
SLC2A10	1	1
CKAP2L	7	7
MPZ	8	18
TECTA	2	2
STAT3	24	37
TRPV4	2	6
PKHD1	1	1
SCN5A	6	29
SNAP25	1	1
ECEL1	8	8
GLA	2	3
COL6A1	2	2
GALE	12	18
PTEN	1	1
SERPING1	1	1
NR0B1	1	1
APOE	14	29
SLC1A1	1	1
GDAP1	2	2
GYPC	1	2
PATL2	2	2
STAMBP	10	12
ALMS1	2	5
COLQ	16	19
CDHR1	4	5
EVC2	1	2
CYP11B2	3	9
MSH6	7	8
MUTYH	1	1
SLC46A1	15	24
AGXT	5	5
NR3C1	10	10
CHCHD10	3	3
OFD1	1	2
ACTN3	1	3
WNK4	7	7
CCDC115	1	2
SLC45A2	1	1
ADSL	1	2
BRIP1	1	2
PHEX	3	3
SLC35A1	3	3
ABCC6	3	3
GRM1	2	4
NEB	2	3
BMPR2	1	1
PIEZO1	5	5
ZNF513	1	1
AGPAT2	1	1
CYBB	1	1
BMP15	4	6
TGFBI	2	2
FCGR3B	4	4
LAMB2	4	7
MDH2	2	3
CYP27A1	2	3
COL4A4	2	7
CAPN3	4	5
GRHPR	2	2
GALT	5	11
TMEM199	2	2
FGF12	1	2
USP27X	2	2
SPG7	1	10
ATP2A2	18	21
FRMD4A	1	1
SLC35A2	2	2
DAG1	1	1
UBE3A	2	12
GOSR2	2	7
HBA2	2	2
GNE	2	5
FXYD2	1	1
NUBPL	2	5
TPO	9	11
RAG1	2	2
BCKDHB	1	1
PROM1	15	26
TRMT10A	3	4
LIPT1	4	6
AVPR2	1	1
FASLG	1	1
GCDH	1	1
ERBB2	13	37
NT5C2	1	1
CNGA1	2	2
BMPR1A	76	89
PNPLA6	2	2
PCBD1	2	2
TINF2	22	32
SPG11	5	6
LARP7	1	1
MYH9	2	2
TTN	2	2
IGHMBP2	37	80
BMP7	1	1
TTR	5	8
TERT	2	3
TMEM43	2	6
SRD5A2	3	5
PDHX	1	1
GAA	2	2
EBF3	1	1
UMPS	2	2
PKP2	94	167
ATP6V1B1	10	14
CERKL	2	16
BCOR	2	2
MKKS	2	8
B4GAT1	2	2
INPPL1	8	8
CYP27B1	2	2
DCC	2	2
SMAD4	1	1
EPG5	12	12
LIMS2	2	2
ASS1	2	3
TCN2	7	9
PDE6B	1	1
HGD	1	1
SMPD1	2	9
NF1	10	10
SCN1A	3	3
DNAJC19	2	2
DHCR24	2	6
LMNA	1	1
FOXC1	1	1
FLNA	2	2
EXT2	2	4
TLL1	3	3
EYS	2	4
CRYBB2	1	1
LAMA2	6	10
ADAMTS13	2	3
CNGB1	8	10
LEF1	2	2
CD55	6	6
CIITA	1	1
LDLR	28	30
OCA2	26	38
JAK2	8	18
LIFR	6	6
ALDH4A1	3	3
HBB	12	61
TMC1	5	9
KCNA1	21	22
WDR35	1	1
MT-ATP6	1	1
MYO15A	2	4
FLCN	2	2
ADA	3	6
GLB1	3	11
FTL	2	32
ADAMTS10	2	2
PYCR1	12	17
GCM2	2	2
SGSH	1	2
MLH1	20	20
INF2	14	22
PIGF	1	1
MEN1	4	4
CHRND	2	2
KCNN4	3	4
MOGS	2	2
SPAST	4	4
IDS	6	8
ARHGAP29	3	3
FBN1	2	3
ASPM	2	4
MATR3	4	5
SLC6A8	28	34
FH	2	2
PER3	2	2
PRNP	2	6
CA12	4	4
SERPINF2	2	2
NDUFAF6	2	4
SHH	36	41
CFTR	8	29
NR5A1	2	6
PER2	1	1
LARS2	2	2
RELN	2	2
USH1G	1	2
ITPA	1	1
RNF125	2	2
ABCD3	1	1
CBS	1	1
PTCH1	1	1
KLC2	1	1
COL6A2	2	3
STRC	2	4
WDR72	8	10
KYNU	4	9
ABCA4	9	54
CLN6	2	2
FGFR2	46	128
GMPPA	5	5
ZBTB20	2	2
AR	1	1
FDPS	1	1
MALT1	2	2
POLG	2	10
GPR68	1	2
OCLN	7	7
FKRP	2	17
PHKB	2	2
IL36RN	7	8
COL2A1	2	2
SCN9A	2	15
LHX3	1	1
CSF3R	2	2
BMP1	6	7
CRLF1	2	2
MARS2	1	1
HPS1	1	1
MECP2	29	32
HSD11B2	13	13
FLT3	1	1
FECH	3	3
MSH2	13	14
RS1	1	1
ACTA1	2	2
DYNC2H1	4	8
AMBN	1	1
ATP7B	6	10
FBLN1	1	2
SLC1A4	1	1
AGL	2	2
SACS	2	3
RPL15	1	1
PYGL	4	4
VPS33B	3	17
DICER1	1	1
DOK7	1	2
SLC39A8	5	8
LOXHD1	2	7
NAGS	10	10
STK11	2	2
ANO5	1	10
NCF2	2	2
GATC	1	1
IFT140	1	2
CPT2	2	6
POLR3B	1	3
SCN4A	2	4
NEK9	2	2
MPDU1	4	5
ACVR1B	1	1
FLNC	2	2
TWIST1	3	5
HTRA1	2	2
NPHP3	1	2
CNTNAP1	2	2
TBX6	3	3
NRXN3	2	4
SDHA	1	1
MMACHC	2	10
BTD	20	33
SLC12A1	2	2
MPV17	1	1
TELO2	2	2
GBA	7	35
TP53RK	4	4
COL1A1	284	385
MYH11	4	8
PLEC	1	1
SLC26A4	4	9
MT-ND4	1	1
TXNL4A	5	5
PMS2	7	9
SEMA3E	1	1
ALDH5A1	1	1
SSR4	1	1
GNRHR	2	4
SERPINF1	7	10
AP4E1	2	4
GNPTAB	6	6
NANOS1	2	2
PROK2	5	6
SLC34A1	1	1
ACAD9	15	25
HSD17B3	1	3
NBN	4	7
RYR2	1	1
NOL3	1	1
GPR179	1	2
SLC25A4	1	1
PAH	3	5
ATP8A2	3	3
SLC12A3	4	4
PARK7	2	2
NPC1	2	2
ANAPC15	1	1
PIGN	1	1
DDX41	2	2
TMEM98	1	1
PCCB	1	1
GRIN1	22	25
RYR1	7	25
KCNC3	6	8
ZFYVE26	14	20
ETFDH	2	4
ITGB2	2	2
POMT2	1	4
PIK3CA	2	52
CFD	2	2
PLA2G6	2	2
TSEN54	2	13
TSFM	1	1
COL4A3	2	2
TBC1D24	2	4
HTN3	2	6
ELANE	2	2
NPHS2	2	3
MEFV	6	26
MYO7A	3	6
PCDH15	1	12
GNB1	1	1
MYH7	2	8
RTEL1	1	5
CD2AP	3	3
YARS2	1	1
PXDN	4	4
RPS19	2	2
APC	2	2
CDH11	1	1
ALS2	6	6
OXCT1	2	3
ALDH3A2	4	8
DBH	2	2
NIN	3	3
KLF6	6	6
HSD17B4	1	1
HEXA	2	2
SARM1	1	2
FOXG1	2	2
BRCA2	13	14
CARS2	3	3
FKBP10	12	18
LCA5	1	1
DNAJC13	1	3
COL4A5	7	7
LCAT	2	2
FIGLA	1	1
TOP1	2	8
NMNAT1	2	4
ACADVL	2	6
WDR62	2	4
HNMT	2	2
MARS	3	3
TCF12	14	14
BRCA1	26	30
TERC	2	2
KARS	2	2
WRN	2	2
MANBA	9	9
CASR	1	1
KITLG	6	6
CLCN2	1	1
SIX3	2	2
CNGB3	63	89
COQ4	3	4
SLC52A2	1	1
KIT	55	91
GUCY2D	4	5
ATM	1	1
CD40LG	2	2
G6PD	6	23
SERPINA1	7	23
ENG	2	2
ITGA2B	17	17
TRMT5	3	4
DNAJB2	1	1
RET	45	245
ALDH18A1	1	1
PLA2G4A	2	2
EGR2	2	2
CLN8	1	1
CYP21A2	10	27
FMO3	3	6
NTRK1	4	10
ALX4	1	1
MMUT	2	3
ERGIC1	1	1
CEP152	2	4
VPS13B	2	5

## Sheet: Diseases-Pathogenic-SNPs (C)
Table S2. Differentially expressed genes (DEGs) information GSE43696 for the top 250 DEGs (p-value<0.001) for both the moderate, severe asthma and asthma-phase related (moderate-to-severe) phenotypes individually. (A) The significance p-value (-log10) for asthma-associated genes related to moderate, severe and asthma-phase, here known snigle nucleotide variation (B) associated pathogenic Single n…
Table S2C: Number of pathogenic single nucleotide variations (SNPs) through phases of asthma and related diseases.
Disease-Name	Modearte-asthma	Moderate-vs-Severe	Severe-asthma				Abbreviations
Thymoma	7	0	0				moderate asthma	M-vs-C
Cerebral_autosomal_recessive_arteriopathy_with_subcortical_infarcts_and_leukoencephalopathy	0	2	2				severe asthma	S-vs-C
Budd-Chiari_syndrome	0	0	1				moderate-to-severe asthma	M-vs-S
Pseudohermaphroditism,_female,_with_hypokalemia,_due_to_glucocorticoid_resistance	1	0	1				differentially expressed genes	DEGs
Spinocerebellar_ataxia_13	0	0	5				Single nucleotide polymorphism/variation	SNP
Dilation_of_lateral_ventricles	1	0	0
Osteogenesis_imperfecta_type_12	0	0	3
Congenital_disorders_of_glycosylation_type_II	0	1	1
Jeune_thoracic_dystrophy	0	1	1
Premature_birth	1	0	1
Multiple_endocrine_neoplasia,_type_1	3	10	10
Relative_macrocephaly	0	2	0
Increased_susceptibility_to_fractures	1	0	1
Perrault_syndrome_4	0	3	3
CONGENITAL_DISORDER_OF_GLYCOSYLATION,_TYPE_IIm	2	0	0
Myokymia_1_with_hypomagnesemia	0	1	0
Scaphocephaly,_maxillary_retrusion,_and_mental_retardation	1	0	0
Familial_medullary_thyroid_carcinoma	0	14	14
Glutaric_aciduria,_type_2	0	3	2
Microcephaly	0	3	3
Spastic_Paraplegia,_Recessive	0	1	1
Combined_oxidative_phosphorylation_deficiency_26	0	0	5
Limb-girdle_muscular_dystrophy-dystroglycanopathy,_type_C5	0	3	3
Congenital_anomalies_of_kidney_and_urinary_tract	0	1	0
Choanal_stenosis	1	0	0
Filippi_syndrome	1	0	6
Walker-Warburg_congenital_muscular_dystrophy	1	3	3
Dislocated_radial_head	0	2	2
Peutz-Jeghers_syndrome	2	0	0
Malignant_tumor_of_testis	1	0	0
Osteogenesis_imperfecta,_type_III/IV	1	0	1
Congenital_myasthenic_syndrome	1	0	0
Hermansky-Pudlak_syndrome_3	1	0	0
Glutaric_aciduria,_type_1	1	0	0
Miyoshi_muscular_dystrophy_1	0	3	3
Beta-D-mannosidosis	0	0	10
Epidermolysa_bullosa_simplex_and_limb_girdle_muscular_dystrophy	1	0	0
Epilepsy,_progressive_myoclonic_6	0	5	2
Carcinoma,_adrenocortical,_androgen-secreting	0	1	1
Hemoglobin_E/beta_thalassemia_disease	0	2	2
Bowing_of_limbs_due_to_multiple_fractures	1	0	1
Retinitis_Pigmentosa,_Recessive	0	3	3
Neoplasm_of_the_thyroid_gland	0	3	3
5-Oxoprolinase_deficiency	0	4	0
Primary_familial_hypertrophic_cardiomyopathy	0	2	2
CROMER_BLOOD_GROUP_SYSTEM,_Dr(a-)_PHENOTYPE	1	0	1
Focal_segmental_glomerulosclerosis_5	0	12	0
Usher_syndrome	0	3	2
Common_variable_immunodeficiency_8,_with_autoimmunity	0	8	0
Limb-girdle_muscular_dystrophy,_type_2A	0	2	2
Stargardt_disease_1	0	13	11
Dicarboxylic_aminoaciduria	2	0	0
Small_fiber_neuropathy	0	1	1
Pfeiffer_syndrome,_type_III	1	0	0
Downslanted_palpebral_fissures	2	0	1
Dyskeratosis_Congenita,_Dominant	0	1	0
Dyskeratosis_congenita,_autosomal_recessive_6	0	2	2
Niemann-Pick_disease,_type_A	0	1	1
Constipation	0	1	1
G6PD_COIMBRA	0	2	2
EPIDERMODYSPLASIA_VERRUCIFORMIS	1	0	0
OSTEOGENESIS_IMPERFECTA,_TYPE_IIC	1	0	1
Hereditary_cancer-predisposing_syndrome	6	80	28
OOCYTE_MATURATION_DEFECT_4	0	10	0
Mucopolysaccharidosis_type_VI	1	0	0
Multiple_endocrine_neoplasia,_type_2b	0	17	17
Distal_arthrogryposis_type_5D	0	14	10
Galactosemia	0	1	1
Reduced_bone_mineral_density	1	0	1
Cone-rod_dystrophy	0	2	2
Usher_syndrome,_type_1	1	3	3
Abnormality_of_the_zygomatic_bone	1	0	0
Marfan_syndrome	1	0	0
Succinate-semialdehyde_dehydrogenase_deficiency	1	0	0
Spastic_paraplegia_45,_autosomal_recessive	1	0	0
Skeletal_muscle_disease	0	1	1
Low-set,_posteriorly_rotated_ears	1	0	1
Autosomal_recessive_congenital_ichthyosis_1	0	1	1
Abnormality_of_the_pinna	2	0	1
Citrullinemia_type_I	0	3	3
Erythrocytosis_6,_familial	0	1	1
Deficiency_of_pyrroline-5-carboxylate_reductase	0	3	3
Leukoencephalopathy_with_ataxia	1	0	0
Ptosis	0	1	1
Hypocalcemia,_autosomal_dominant_1	1	0	0
Niemann-Pick_disease,_type_B	0	1	1
MACULAR_DEGENERATION,_AGE-RELATED,_2,_SUSCEPTIBILITY_TO	0	3	3
Progressive_myoclonic_epilepsy	0	1	1
Mucopolysaccharidosis_type_I	0	2	2
Alstrom_syndrome	0	1	1
Sprinting_performance	0	1	1
Glycogen_storage_disease,_type_II	0	1	1
Microcephaly-micromelia_syndrome	0	3	3
Arterial_tortuosity_syndrome	1	0	0
Hypertrophic_cardiomyopathy	0	2	2
Retinitis_pigmentosa_49	0	2	2
Autosomal_recessive_congenital_ichthyosis_4B	0	7	0
Hyperphenylalaninemia,_non-pku	1	0	0
Insulin-resistant_diabetes_mellitus	0	0	1
Cognitive_impairment	0	2	2
Failure_to_thrive	0	1	1
Deafness,_autosomal_recessive_9	0	2	3
Lymphoblastic_leukemia,_acute,_with_lymphomatous_features	0	0	5
Abnormality_of_the_dentition	0	1	1
Apparent_mineralocorticoid_excess	0	0	20
Autosomal_recessive_congenital_ichthyosis_4A	0	6	0
Methylmalonic_acidemia_with_homocystinuria	0	2	2
Bronchiectasis_with_or_without_elevated_sweat_chloride_1,_modifier_of	0	1	1
Craniofacial_disproportion	1	0	1
Multiple_endocrine_neoplasia,_type_2a	0	30	30
Spondyloepiphyseal_dysplasia	1	0	0
Myopathy,_Central_Core	0	2	2
Hyperreflexia	0	1	1
Myoclonus,_familial_cortical	0	10	0
Rhizomelia	1	0	1
GALT_POLYMORPHISM_(DUARTE,_D2)	0	1	1
Dysgerminoma	1	0	0
Sick_sinus_syndrome	0	1	1
Infantile_GM1_gangliosidosis	0	5	5
Thyroid_carcinoma,_sporadic_medullary	0	1	1
Age-related_macular_degeneration_2	0	3	3
Primary_erythromelalgia	0	1	1
Distal_spinal_muscular_atrophy	0	2	0
Pseudohermaphroditism	0	3	3
Congenital_generalized_lipodystrophy_type_1	1	0	0
Ehlers-Danlos_syndrome,_type_4	1	0	0
Microcephaly-capillary_malformation_syndrome	0	7	0
Abnormality_of_the_upper_limb	0	2	2
Spastic_paraplegia_4,_autosomal_dominant	4	0	0
Cutis_laxa,_recessive	0	0	1
Hyperinsulinemic_hypoglycemia_familial_5	0	0	2
Pontocerebellar_hypoplasia_type_5	0	2	2
Joint_hypermobility	2	1	3
Microcephaly,_short_stature,_and_impaired_glucose_metabolism_1	0	2	0
FGFR2_related_craniosynostosis	19	0	0
Abnormal_electroretinogram	0	1	0
Familial_erythrocytosis,_1	0	0	1
Werdnig-Hoffmann_disease	0	7	0
Triangular_face	1	0	1
Adolescent_nephronophthisis	0	1	1
Leprechaunism_syndrome	0	0	21
RYR1-Related_Disorders	0	7	7
Limb-girdle_muscular_dystrophy-dystroglycanopathy,_type_C2	0	1	1
Rh-null,_regulator_type	0	1	1
Renal_tubular_acidosis,_distal,_with_hemolytic_anemia	3	0	3
Ovarian_Dysgenesis	0	1	0
Severe_myoclonic_epilepsy_in_infancy	1	1	1
Decreased_calvarial_ossification	1	0	1
Fragile_skin	1	0	1
Dyskeratosis_congenita	0	5	1
NEURODEVELOPMENTAL_DISORDER_WITH_HYPERKINETIC_MOVEMENTS_WITHOUT_SEIZURES,_AUTOSOMAL_RECESSIVE	0	1	0
Craniosynostosis	1	3	3
Hyaline_fibromatosis_syndrome	0	9	0
Congenital_cerebellar_hypoplasia	0	2	2
Alazami_syndrome	1	0	0
Squamous_cell_lung_carcinoma	1	2	2
Alport_syndrome,_autosomal_recessive	0	1	1
Craniosynostosis,_nonclassifiable_autosomal_dominant	1	0	0
Pulmonary_fibrosis_and/or_bone_marrow_failure,_telomere-related,_3	0	1	1
Malignant_neoplasm_of_body_of_uterus	1	4	4
Cerebellar_ataxia,_mental_retardation,_and_dysequilibrium_syndrome_4	0	0	1
Infantile_encephalopathy	0	1	1
Peripheral_neuropathy	0	2	2
Mucopolysaccharidosis,_MPS-II	2	2	2
Corticosterone_methyloxidase_type_2_deficiency	0	3	3
Abnormal_macular_morphology	0	1	1
Short_neck	1	0	0
Retinitis_pigmentosa_42	0	3	0
Protein-losing_enteropathy	5	0	5
Hereditary_Multiple_Osteochondromatosis	0	4	4
Dentinogenesis_imperfecta	1	0	1
Neoplasm_of_the_breast	1	9	9
Hb_D-Los_Angeles	0	1	1
Multi-minicore_disease_and_atypical_periodic_paralysis	0	1	1
Endplate_acetylcholinesterase_deficiency	13	0	0
Crumpled_long_bones	1	0	1
Creatine_deficiency,_X-linked	0	17	17
Pendred_syndrome	0	4	4
Interstitial_lung_and_liver_disease	0	4	4
Cardiomyopathy,_mitochondrial	1	0	0
Bile_acid_synthesis_defect,_congenital,_5	1	0	0
Epilepsy,_progressive_myoclonic_4,_with_or_without_renal_failure	1	0	0
Bruck_syndrome_1	0	0	4
Nonsyndromic_cleft_lip_with_or_without_cleft_palate	3	0	0
METHYLMALONIC_ACIDURIA_AND_HOMOCYSTINURIA,_cblC_TYPE,_DIGENIC	0	1	1
Long_QT_syndrome_1	0	3	3
Osteopenia	2	0	2
Arrhythmogenic_right_ventricular_cardiomyopathy,_type_9	1	0	47
Hypochondroplasia	0	1	1
CHARGE_association	0	1	1
Niemann-Pick_disease_type_C1	0	2	2
PARKINSONISM-DYSTONIA,_INFANTILE,_2	1	0	0
Intellectual_disability	0	1	0
Fractures_of_the_long_bones	1	0	1
Parietal_foramina_2	1	0	0
GM1_gangliosidosis_type_2	0	4	4
Biotinidase_deficiency	0	20	20
Emery-Dreifuss_muscular_dystrophy_7,_autosomal_dominant	0	1	0
Deafness,_autosomal_recessive_2	0	3	3
Mental_retardation,_X-linked_105	0	2	2
Parkinson_disease,_late-onset	1	1	2
Classical_galactosemia,_homozygous_Duarte-type	0	2	2
Wide_cranial_sutures	1	0	1
Hypotonia,_infantile,_with_psychomotor_retardation_and_characteristic_facies_3	1	0	0
Amblyopia	0	2	2
Ataxia,_spastic,_3,_autosomal_recessive	1	0	0
Cone-Rod_Dystrophy,_Recessive	0	1	1
Alacrima,_achalasia,_and_mental_retardation_syndrome	0	0	5
Tetralogy_of_Fallot	0	1	1
Transitional_cell_carcinoma_of_the_bladder	0	5	5
Deafness,_autosomal_recessive_77	0	9	9
Pituitary_hormone_deficiency,_combined_3	1	0	0
Endometrial_neoplasm	3	0	0
MEN2_phenotype:_Unknown	0	1	1
Neuromuscular_disease,_congenital,_with_uniform_type_1_fiber	0	1	1
Charcot-Marie-Tooth_disease,_axonal,_type_2Q	0	1	1
Insulin_resistance	0	0	3
Bent_bone_dysplasia_syndrome	2	0	0
3-Oxo-5_alpha-steroid_delta_4-dehydrogenase_deficiency	0	5	5
Phospholipase_a2,_group_IV_a,_deficiency_of	0	0	2
Limb-girdle_muscular_dystrophy,_type_2B	0	4	4
Lynch_syndrome	40	0	0
Inclusion_body_myopathy_2	0	4	4
Deafness,_autosomal_dominant_16	0	1	1
Hemoglobin_E	0	2	2
Rett_syndrome	23	2	2
Sensory_ataxic_neuropathy,_dysarthria,_and_ophthalmoparesis	0	9	9
Familial_mediterranean_fever,_autosomal_dominant	0	2	2
Holoprosencephaly_3	30	0	0
Charcot-Marie-Tooth_disease,_axonal,_type_2S	0	20	0
Adenylosuccinate_lyase_deficiency	0	1	4
Mild_fetal_ventriculomegaly	1	0	0
Fetal_hemoglobin_quantitative_trait_locus_1	0	1	1
Aortic_aneurysm,_familial_thoracic_4	0	3	3
Dyskeratosis_congenita,_autosomal_dominant,_4	0	1	1
Difficulty_standing	0	3	3
Gaucher_disease	0	3	3
MYH-associated_polyposis	1	0	0
Nonaka_myopathy	0	1	1
Osteogenesis_imperfecta,_recessive_perinatal_lethal	31	0	31
Deafness,_autosomal_dominant_69	2	0	0
Levy-Hollister_syndrome	3	0	0
Skin/hair/eye_pigmentation,_variation_in,_1	0	1	0
Methylmalonic_aciduria_due_to_methylmalonyl-CoA_mutase_deficiency	0	3	3
Nanophthalmos_4	1	0	0
Oculofaciocardiodental_syndrome	1	0	0
Brugada_syndrome_1	0	3	3
Hyperaldosteronism,_familial,_type_I	0	3	3
Ehlers-Danlos_syndrome,_classic_type	2	0	2
Leber_congenital_amaurosis_9	0	1	1
Brown-Vialetto-Van_Laere_syndrome_2	1	0	0
Congenital_central_hypoventilation	0	1	1
Amelogenesis_imperfecta,_type_IF	1	0	0
PI_M(MALTON)	0	2	2
Ceroid_lipofuscinosis_neuronal_8	0	1	5
Piebaldism,_progressive	1	0	0
Achromatopsia_3	0	63	2
Glucose_6_phosphate_dehydrogenase_deficiency	0	3	3
Hyper-IgE_syndrome	1	0	0
Hydroxykynureninuria	1	0	0
Short_stature_with_microcephaly_and_distinctive_facies	1	0	0
Facial_asymmetry	1	0	0
Hypomimic_face	0	1	1
Obesity,_age_at_onset_of	0	0	1
Hypogonadotropic_hypogonadism_7_with_or_without_anosmia	0	4	4
Hirschsprung_Disease,_Dominant	0	5	5
Osteogenesis_imperfecta_type_I	161	0	164
Pontocerebellar_hypoplasia_type_4	0	3	3
Chondroectodermal_dysplasia	1	0	0
Congenital_disorder_of_glycosylation_type_2B	0	2	2
Thyroid_carcinoma	0	1	1
Hematuria	0	1	1
Juvenile_polyposis_syndrome	1	37	0
Focal_segmental_glomerulosclerosis_3	0	3	0
Darier_disease,_segmental	0	2	0
Congenital_disorder_of_glycosylation_type_1F	4	0	0
Retinitis_pigmentosa_65	2	0	0
Congenital_ichthyosiform_erythroderma	0	1	0
Gait_imbalance	0	3	3
Pseudoxanthoma_elasticum	3	0	0
Combined_oxidative_phosphorylation_deficiency_11	0	2	2
Global_developmental_delay	0	3	3
Corpus_callosum,_agenesis_of,_with_facial_anomalies_and_cerebellar_ataxia	0	0	1
Congenital_muscular_dystrophy-dystroglycanopathy_with_brain_and_eye_anomalies_type_A5	0	3	3
Olivopontocerebellar_hypoplasia	0	2	2
Achondroplasia	0	3	3
Pfeiffer_syndrome	15	0	0
Osteogenesis_imperfecta	15	0	15
Malignant_hyperthermia_susceptibility	0	1	1
Headache	0	3	3
Dysarthria	0	1	1
Muscular_dystrophy	0	4	1
Amelogenesis_imperfecta,_hypomaturation_type_IIA6	1	0	0
Usher_syndrome,_type_2A	1	4	4
Cataract_3,_multiple_types	0	1	1
Short-rib_thoracic_dysplasia_3_with_or_without_polydactyly	0	3	3
Scapular_winging	0	3	3
Syncope	0	1	1
Dyskeratosis_congenita,_autosomal_dominant,_3	0	7	0
Leber_congenital_amaurosis_5	1	0	0
Arthrogryposis_renal_dysfunction_cholestasis_syndrome	1	0	0
Dendritic_cell,_monocyte,_B_lymphocyte,_and_natural_killer_lymphocyte_deficiency	1	0	0
Cardiomyopathy	1	0	0
Cold-induced_sweating_syndrome_3	0	4	0
Severe_neonatal-onset_encephalopathy_with_microcephaly	2	0	0
Cranial_asymmetry	2	0	1
Cogwheel_rigidity	0	1	1
Skeletal_dysplasia	1	0	1
Neurodevelopmental_disorder_with_or_without_hyperkinetic_movements_and_seizures,_autosomal_dominant	0	11	0
Hereditary_breast_and_ovarian_cancer_syndrome	4	1	1
Granulomatous_disease,_chronic,_autosomal_recessive,_cytochrome_b-positive,_type_III	1	0	0
Autosomal_recessive_cutis_laxa_type_2B	0	0	6
Cachexia	0	1	1
Advanced_sleep_phase_syndrome,_familial,_3	0	4	4
MEN2_phenotype:_Unclassified	0	1	1
Ovarian_Neoplasms	0	2	2
Pancreatic_adenocarcinoma	0	3	3
Cold-induced_sweating_syndrome_1	0	7	3
Mental_retardation,_autosomal_recessive_51	0	2	2
Hereditary_angioedema_type_1	1	0	0
2-aminoadipic_2-oxoadipic_aciduria	0	1	1
Glioma_susceptibility_1	0	1	1
Stuve-Wiedemann_syndrome	0	4	0
Clonus	0	1	1
Microcephaly,_normal_intelligence_and_immunodeficiency	1	5	5
Neoplasm_of_stomach	0	2	1
Stargardt_disease_4	0	1	0
STAT3_gain_of_function	3	0	0
Homocystinuria_due_to_CBS_deficiency	1	0	0
Malignant_hyperthermia,_susceptibility_to,_1	0	2	2
Saethre-Chotzen_syndrome	4	0	0
Keratitis-ichthyosis-deafness_syndrome,_autosomal_dominant	0	1	1
MICROCEPHALY,_SHORT_STATURE,_AND_LIMB_ABNORMALITIES	0	2	2
Leber_congenital_amaurosis	0	3	1
3-methylglutaconic_aciduria_type_V	2	0	2
Pathologic_fracture	1	0	1
Acrocephalosyndactyly	1	0	0
Iron_accumulation_in_brain	0	1	1
Isolated_GnRH_Deficiency	0	3	3
Subacute_neuronopathic_Gaucher's_disease	0	2	2
Succinyl-CoA_acetoacetate_transferase_deficiency	0	1	5
Congenital_stationary_night_blindness	1	0	0
Neoplasm	0	2	2
Microphthalmia/coloboma_and_skeletal_dysplasia_syndrome	0	1	0
Epidermal_nevus	0	2	2
Lower_limb_amyotrophy	0	2	2
Leber_congenital_amaurosis_13	3	0	0
Low-set_ears	1	0	0
Pontocerebellar_hypoplasia_type_2A	0	2	2
Deficiency_of_UDPglucose-hexose-1-phosphate_uridylyltransferase	2	3	3
Spastic_paraplegia_11,_autosomal_recessive	3	2	10
Fanconi_renotubular_syndrome_2	1	0	0
Cardiac_conduction_defect,_nonspecific	0	1	1
Severe_muscular_hypotonia	0	1	1
Mucopolysaccharidosis,_MPS-IV-B	0	4	4
Premature_ovarian_failure_6	1	0	0
Seizures	0	10	10
Galactose_epimerase_deficiency,_severe	0	0	1
Abnormality_of_upper_limb_bone	0	2	2
Dysautonomia	0	2	2
Alpha-1-antitrypsin_deficiency	1	6	10
Cutaneous_mastocytosis	2	0	0
HEMOGLOBIN_M_(HYDE_PARK)	1	0	0
Focal_segmental_glomerulosclerosis_3,_susceptibility_to	0	1	0
Aphasia,_primary_progressive,_susceptibility_to	0	1	1
Resting_tremor	0	1	1
Acute_myeloid_leukemia	4	0	2
Difficulty_climbing_stairs	0	3	3
Achilles_tendon_contracture	0	2	2
Mucopolysaccharidosis,_type_II,_severe_form	0	2	2
Anemia,_nonspherocytic_hemolytic,_due_to_G6PD_deficiency	0	4	4
Hypertension	0	6	2
Brugada_syndrome	0	8	8
Muscle_weakness	0	3	3
Spinocerebellar_ataxia_autosomal_recessive_1	0	3	3
Dopamine_beta_hydroxylase_deficiency	0	2	2
Acrokeratosis_verruciformis_of_Hopf	0	2	0
Retinitis_pigmentosa	4	11	9
Paroxysmal_extreme_pain_disorder	0	1	1
Autosomal_recessive_syndrome_of_syndactyly,_undescended_testes_and_central_nervous_system_defects	0	4	0
Pustular_psoriasis,_generalized	0	0	7
Nonsyndromic_hearing_loss_and_deafness	1	17	17
Kyphosis	0	0	1
Alport_syndrome,_autosomal_dominant	1	3	3
Multiple_congenital_anomalies-hypotonia-seizures_syndrome_1	1	0	0
Severe_combined_immunodeficiency_due_to_ADA_deficiency	0	3	3
Familial_Mediterranean_fever	0	6	6
Jackson-Weiss_syndrome	4	0	0
Platelet-type_bleeding_disorder_16	0	2	0
Blue_sclerae	2	0	2
Autoimmune_disease,_multisystem,_infantile-onset,_1	12	0	0
Renal_dysplasia,_retinal_pigmentary_dystrophy,_cerebellar_ataxia_and_skeletal_dysplasia	1	0	0
Chronic_myelogenous_leukemia	0	0	1
Dehydrated_hereditary_stomatocytosis_2	0	3	0
Congenital_muscular_dystrophy-dystroglycanopathy_with_brain_and_eye_anomalies,_type_A2	0	1	1
Breast-ovarian_cancer,_familial_1	22	0	0
Lower_limb_muscle_weakness	0	3	3
Elevated_serum_creatine_phosphokinase	0	2	2
Muscular_dystrophy,_limb-girdle,_type_2W	0	2	2
Histiocytic_medullary_reticulosis	0	1	1
Osteogenesis_imperfecta_type_1,_mild	2	0	2
Brainstem_glioma	0	2	2
Lipoyltransferase_1_deficiency	0	4	4
HEMOGLOBIN_M_(AKITA)	1	0	0
Myopia	0	1	1
Gangliosidosis_GM1_type_3	0	4	4
Hypointensity_of_cerebral_white_matter_on_MRI	1	0	0
Sjögren-Larsson_syndrome	0	4	4
METHYLMALONIC_ACIDURIA,_mut(0)_TYPE	0	2	2
PI_I	0	1	5
Apparent_mineralocorticoid_excess,_mild	0	0	2
Multiple_joint_contractures	0	2	2
Nephrotic_syndrome,_idiopathic,_steroid-resistant	0	1	1
Finnish_congenital_nephrotic_syndrome	0	2	2
Cystic_fibrosis	2	8	8
Carnitine_palmitoyltransferase_II_deficiency	0	4	4
Autosomal_recessive_cutis_laxa_type_3B	0	0	4
Multiple_endocrine_neoplasia,_type_2	0	36	36
Sialuria	0	1	1
Deafness,_autosomal_recessive_29	0	1	1
Hereditary_nonpolyposis_colon_cancer	5	0	0
Alexander_Disease	0	3	3
beta_Thalassemia	0	7	7
Deafness,_autosomal_dominant_3a	1	0	0
Brachioskeletogenital_syndrome	1	0	0
Paresthesia	0	3	3
Hereditary_sensory_and_autonomic_neuropathy_type_IIA	0	2	2
Proteinuria	0	6	3
Charcot-Marie-Tooth_disease,_dominant_intermediate_E	0	5	0
Romano-Ward_syndrome	0	1	1
IGHMBP2-related_condition	0	1	0
Cardiovascular_phenotype	0	12	32
Congenital_disorder_of_glycosylation_type_1y	1	0	0
Adenoma,_cortisol-producing	0	1	1
Duchenne_muscular_dystrophy	1	0	0
Genetic_prion_diseases	0	2	2
Amyloidogenic_transthyretin_amyloidosis	0	3	15
VERTEBRAL,_CARDIAC,_RENAL,_AND_LIMB_DEFECTS_SYNDROME_2	3	0	0
Porokeratosis_9,_multiple_types	1	0	0
Craniofacial-skeletal-dermatologic_dysplasia	1	0	0
Immunodeficiency_8	0	6	6
Congenital_cataract	0	1	1
Oculocutaneous_albinism	0	1	0
Gaucher's_disease,_type_1	0	2	2
Hyperlipidemia	0	1	1
Oi/eds_combined_syndrome	1	0	1
Multiple_endocrine_neoplasia_IIA	0	1	1
Hereditary_angioneurotic_edema_with_normal_C1_esterase_inhibitor_activity	0	4	0
chlorproguanil_and_dapsone_response_-_Toxicity/ADR	0	1	1
Hydrocephalus	1	0	0
Dyskeratosis_congenita,_autosomal_recessive,_5	0	1	1
Cerebellar_hypoplasia_with_endosteal_sclerosis	0	5	5
Mitochondrial_complex_I_deficiency	0	1	1
Breast-ovarian_cancer,_familial_2	11	0	0
Chronic_pain	0	2	2
Epileptic_encephalopathy,_early_infantile,_35	1	0	0
Congenital_adrenal_hypoplasia,_X-linked	1	0	0
MASTOCYTOSIS,_SYSTEMIC,_SOMATIC	1	0	0
Diamond-Blackfan_anemia	0	1	1
Leukocyte_adhesion_deficiency_type_1	0	2	2
HEMOGLOBIN_AGENOGI	0	1	1
Congenital_muscular_dystrophy-dystroglycanopathy_(with_or_without_mental_retardation)_type_B5	0	3	3
Malaria,_resistance_to	1	5	5
Inborn_genetic_diseases	9	59	57
Hyperammonemia,_type_III	0	0	9
Myeloproliferative_disorder	0	0	2
Small_cell_lung_cancer	0	2	2
Dysostosis_multiplex	0	2	2
Gait_ataxia	0	1	1
Retinitis_pigmentosa_26	0	2	2
Mucopolysaccharidosis,_MPS-III-A	1	0	0
Malignant_melanoma_of_skin	1	3	3
Craniosynostosis_1	2	0	0
Tachypnea	0	1	1
Anti-plasmin_deficiency,_congenital	2	2	2
G6PD_MALAGA	0	1	1
Nystagmus	0	1	0
Transcobalamin_II_deficiency	0	2	0
ACTN3_deficiency	0	1	1
Non-small_cell_lung_cancer	1	1	1
Shallow_orbits	1	0	0
Pseudohypoaldosteronism_type_2B	0	9	9
Cone/cone-rod_dystrophy	0	3	3
Thick_vermilion_border	0	1	1
Congenital_bilateral_absence_of_the_vas_deferens	0	4	4
Optic_nerve_hypoplasia	0	1	1
GALLOWAY-MOWAT_SYNDROME_4	0	4	0
Axenfeld-Rieger_syndrome_type_3	1	0	0
Lung_adenocarcinoma	0	5	5
Merosin_deficient_congenital_muscular_dystrophy	1	3	3
Darier_disease,_acral_hemorrhagic_type	0	2	0
Deficiency_of_ferroxidase	2	0	0
MASTOCYTOSIS,_CUTANEOUS_AND_SYSTEMIC,_SOMATIC	1	0	0
Waardenburg_syndrome_type_4C	1	0	0
CONGENITAL_DISORDER_OF_GLYCOSYLATION,_TYPE_IIp	0	5	2
Thrombocythemia_3	0	0	2
Mitochondrial_DNA_depletion_syndrome_12b_(cardiomyopathic_type),_autosomal_recessive	1	0	0
Tay-Sachs_disease	0	2	2
Osteogenesis_imperfecta,_type_VI	6	0	0
Crouzon_syndrome	21	0	0
Burn-McKeown_syndrome	1	21	8
Neoplasm_of_the_large_intestine	0	4	4
Bare_lymphocyte_syndrome_type_2,_complementation_group_A	1	0	0
HYPOTONIA,_ATAXIA,_DEVELOPMENTAL_DELAY,_AND_TOOTH_ENAMEL_DEFECT_SYNDROME	1	2	2
Abnormality_of_upper_limb_joint	0	2	2
Premature_ovarian_failure_4	0	3	0
Alzheimer_disease,_early-onset,_susceptibility_to	0	1	1
Acrocephalosyndactyly_type_I	3	0	0
Cardiac_valvular_dysplasia,_X-linked	1	0	0
Polycythemia_vera	0	0	1
APOE5_VARIANT	0	1	1
Charcot-Marie-Tooth_disease,_type_2	1	0	0
Chronic_granulomatous_disease	1	0	0
Neutropenia,_severe_congenital,_7,_autosomal_recessive	0	2	2
Achromatopsia	0	5	2
Retinitis_pigmentosa_40	1	0	0
Fanconi_anemia,_complementation_group_J	1	0	0
Deviated_nasal_septum	1	0	0
Maternal_hypertension	1	0	1
Aplastic_anemia	0	1	0
Broad_forehead	1	0	1
Neonatal_short-limb_short_stature	1	0	1
Laminin_alpha_2-related_dystrophy	0	4	4
Bull's_eye_macular_dystrophy	0	1	0
Catecholaminergic_polymorphic_ventricular_tachycardia_type_1	1	0	0
Renal_adysplasia	0	7	7
Neurological_speech_impairment	0	1	1
Autosomal_recessive_congenital_ichthyosis_3	0	11	11
Congenital_defect_of_folate_absorption	0	0	19
Beta-thalassemia,_dominant_inclusion_body_type	0	1	1
Coenzyme_Q10_deficiency,_primary,_7	0	1	1
Elevated_basal_serum_calcitonin	0	2	2
Brisk_reflexes	0	2	2
Generalized_hypotonia	1	0	1
Retinal_pigment_epithelial_atrophy	0	2	2
Pena-Shokeir_syndrome_type_I	0	1	1
Hyperphenylalaninemia,_mild,_non-bh4-deficient	2	0	6
Ceroid_lipofuscinosis_neuronal_6	0	1	1
Neoplasm_of_ovary	0	3	3
FACTOR_XII_(TENRI)	0	6	0
G6PD_A+	0	2	2
Endometrial_carcinoma	2	0	0
Cholestanol_storage_disease	0	1	1
Amelogenesis_imperfecta,_hypomaturation_type,_IIA3	5	0	5
Endometrial_Endometrioid_Adenocarcinoma,_Variant_with_Squamous_Differentiation	1	0	0
Familial_hypercholesterolemia	20	6	6
Familial_X-linked_hypophosphatemic_vitamin_D_refractory_rickets	1	0	0
Cone-rod_dystrophy_6	0	1	1
Multiple_endocrine_neoplasia	0	7	7
Myopathy,_congenital_with_cores	0	1	1
Neurofibromatosis,_type_1	9	0	0
Band-like_calcification_with_simplified_gyration_and_polymicrogyria	0	10	0
Narrow_forehead	1	0	0
Glanzmann_thrombasthenia	0	14	1
Glycophorin_c,_gerbich_variant	1	0	0
Hereditary_insensitivity_to_pain_with_anhidrosis	1	6	6
Muscular_Diseases	0	3	3
Sphingomyelin/cholesterol_lipidosis	0	1	1
Renal_insufficiency	0	3	0
Macular_dystrophy	0	4	3
Opsismodysplasia	0	5	5
Myoclonic_epilepsy_myopathy_sensory_ataxia	0	9	9
Bardet-Biedl_syndrome	0	4	4
Testosterone_17-beta-dehydrogenase_deficiency	0	3	3
Alkaptonuria	1	0	0
Nemaline_myopathy_2	1	1	1
POLG-Related_Spectrum_Disorders	0	9	9
Uterine_cervical_neoplasms	0	4	4
ivacaftor_response_-_Efficacy	0	3	3
Hereditary_angioneurotic_edema	0	1	0
Long_QT_syndrome	1	4	4
G6PD_ASAHI	0	1	1
Hirschsprung_disease_1	0	3	3
PI_F	0	2	2
Wilson_disease	1	5	5
Thoracolumbar_scoliosis	0	1	1
Autoimmune_lymphoproliferative_syndrome,_type_1b	1	0	0
Anxiety	0	2	2
Renal_cell_carcinoma,_papillary,_1	0	2	2
Adenocarcinoma_of_stomach	2	7	7
Spastic_paraparesis	0	1	1
Asparagine_synthetase_deficiency	0	1	1
Spastic_paraplegia,_optic_atrophy,_and_neuropathy	1	0	0
Deafness,_autosomal_recessive_1A	1	2	2
Charcot-Marie-Tooth_disease	0	4	0
Cone-rod_dystrophy_3	0	5	5
Glycogen_storage_disease,_type_VI	2	0	0
Deafness,_autosomal_recessive_7	0	1	1
Renal_tubular_acidosis_with_progressive_nerve_deafness	0	0	2
Spastic_paraplegia_7	0	1	1
Steroid-resistant_nephrotic_syndrome	0	4	4
Cone-rod_dystrophy_12	0	4	0
Classic_congenital_adrenal_hyperplasia_due_to_21-hydroxylase_deficiency	0	9	10
HEMOGLOBIN_C	0	2	2
Bethlem_myopathy_1	1	0	0
Gaucher_disease_type_3C	0	1	1
Nephrolithiasis	0	0	1
Retinitis_pigmentosa_41	0	5	0
Rigidity	0	1	1
Muir-Torré_syndrome	1	0	0
Familial_type_3_hyperlipoproteinemia	0	8	8
Spinal_muscular_atrophy,_distal,_autosomal_recessive,_1	0	19	0
Congenital_long_QT_syndrome	0	3	3
Carcinoma_of_pancreas	1	0	0
F12-Related_Disorders	0	1	0
Polycystic_kidney_dysplasia	0	2	2
CONGENITAL_DISORDER_OF_GLYCOSYLATION,_TYPE_IIn	0	7	5
Hyperekplexia_hereditary	0	6	6
Generalized_epilepsy_with_febrile_seizures_plus,_type_7	0	2	2
Retinitis_pigmentosa_56	1	0	0
Hypogonadotropic_hypogonadism_4_with_or_without_anosmia	0	14	0
Medullary_thyroid_carcinoma	0	10	10
SCHIZENCEPHALY	1	0	0
NEURODEVELOPMENTAL_DISORDER_WITH_MICROCEPHALY,_CATARACTS,_AND_RENAL_ABNORMALITIES	0	1	1
Mitochondrial_diseases	3	10	10
Deafness,_autosomal_recessive_28	1	0	0
Pierson_syndrome	0	3	12
Spastic_tetraplegia,_thin_corpus_callosum,_and_progressive_microcephaly	1	0	0
Osler_hemorrhagic_telangiectasia_syndrome	2	0	0
Retinitis_pigmentosa_25	0	6	6
Neoplasm_of_brain	0	2	2
Sickle_cell-Hemoglobin_O_Arab_disease	0	1	1
ACTININ,_ALPHA-3_POLYMORPHISM	0	1	1
Bruising_susceptibility	1	0	1
Brachyturricephaly	1	0	0
Short_stature	0	5	4
Hepatocellular_carcinoma	0	2	2
Early_infantile_epileptic_encephalopathy_2	2	0	0
Amyotrophic_lateral_sclerosis_21	0	4	0
Upshaw-Schulman_syndrome	0	1	1
HEMOGLOBIN_PROVIDENCE	0	1	1
Nonsyndromic_Hearing_Loss,_Recessive	0	8	8
Infantile_cortical_hyperostosis	2	0	2
Parkinsonism	0	2	2
Hyperimmunoglobulin_E_syndrome	10	0	0
Difficulty_walking	0	3	3
Congenital_hypothyroidism	0	1	1
Autosomal_recessive_polycystic_kidney_disease	1	0	0
Seckel_syndrome_7	0	7	5
FACTOR_XII_(LOCARNO)	0	1	0
Scaphocephaly_and_axenfeld-rieger_anomaly	1	0	0
Cutis_Gyrata_syndrome_of_Beare_and_Stevenson	2	0	0
Neuronal_ceroid_lipofuscinosis	2	0	0
Anteverted_nares	1	0	1
Hyperbilirubinemia	0	1	0
Hereditary_pancreatitis	0	3	3
Ovarian_dysgenesis_2	0	1	0
Depressed_nasal_bridge	1	0	1
Single_median_maxillary_incisor	3	0	0
Tyrosinase-positive_oculocutaneous_albinism	0	23	0
Very_long_chain_acyl-CoA_dehydrogenase_deficiency	0	2	2
Progressive_sclerosing_poliodystrophy	0	10	10
HEMOGLOBIN_M_(MILWAUKEE_2)	1	0	0
Epileptic_encephalopathy,_early_infantile,_47	0	1	0
Disorders_of_Intracellular_Cobalamin_Metabolism	0	1	1
Infantile_neuroaxonal_dystrophy	1	0	0
Beta-plus-thalassemia	0	2	2
MULTIPLE_ENDOCRINE_NEOPLASIA,_TYPE_IIA,_WITH_HIRSCHSPRUNG_DISEASE	0	1	1
Gorlin_syndrome	1	0	0
Macrothrombocytopenia_and_granulocyte_inclusions_with_or_without_nephritis_or_sensorineural_hearing_loss	2	0	0
HEMOGLOBIN_O_(ARAB)	0	1	1
Renal_magnesium_wasting	0	0	5
Piebaldism_with_sensorineural_deafness	1	0	0
Cutis_laxa-corneal_clouding-oligophrenia_syndrome	1	0	0
Distal_arthrogryposis	0	2	2
Marfan_lipodystrophy_syndrome	1	0	0
Tremor	0	1	1
Hypertonia	0	2	2
Carnitine_palmitoyltransferase_II_deficiency,_infantile	0	1	1
Coenzyme_Q10_deficiency,_primary,_4	0	4	4
Severe_dystonia	0	1	1
Ullrich_congenital_muscular_dystrophy_1,_autosomal_dominant	1	0	0
Joubert_syndrome_with_Jeune_asphyxiating_thoracic_dystrophy	1	0	0
Rett_syndrome,_congenital_variant	0	2	2
Alport_syndrome,_X-linked_recessive	5	6	6
Episodic_ataxia_type_1	0	15	0
Intermittent_diarrhea	0	1	1
Macular_degeneration	0	1	1
Deficiency_of_iodide_peroxidase	0	8	8
Dyskeratosis_congenita,_autosomal_dominant,_2	0	1	1
Cone-rod_dystrophy_2	0	1	0
Rolandic_epilepsy	0	1	0
Nephrocalcinosis	0	0	1
Primary_autosomal_recessive_microcephaly_5	0	2	2
Ovarian_Serous_Cystadenocarcinoma	0	2	2
Craniosynostosis_3	0	13	0
Prostate_cancer,_somatic	0	5	0
Adenocarcinoma_of_prostate	0	2	2
Hb_SS_disease	0	7	7
Minicore_myopathy	0	1	1
Gastrointestinal_stromal_tumor,_familial	3	0	0
Retinitis_pigmentosa_39	1	4	4
Carcinoma_of_esophagus	0	4	4
Ehlers-Danlos_syndrome,_procollagen_proteinase_deficient	4	0	4
Myasthenia,_limb-girdle,_familial	0	1	1
Multiple_gastrointestinal_atresias	0	3	3
Arrhythmogenic_ventricular_cardiomyopathy	0	0	2
Retinitis_pigmentosa_58	0	2	0
Familial_hypertrophic_cardiomyopathy_1	0	1	1
Abnormality_of_movement	0	1	1
Hirschsprung_disease	0	1	1
Anterior_segment_dysgenesis_7	0	4	4
Cone-rod_dystrophy_15	1	0	0
Spinal_muscular_atrophy,_lower_extremity_predominant_2,_autosomal_dominant	6	0	0
Renal-hepatic-pancreatic_dysplasia	0	1	1
Premature_ovarian_failure	0	7	7
Atrial_septal_defect_6	3	0	4
Combined_oxidative_phosphorylation_deficiency_27	0	2	2
METHEMOGLOBINEMIA,_BETA_TYPE	1	0	0
Keratosis_follicularis	0	5	0
Kindler's_syndrome	0	0	21
Susceptibility_to_malaria	0	3	3
Congenital_hypomyelinating_neuropathy_1,_autosomal_recessive	0	4	2
Prion_disease,_susceptibility_to	0	1	1
Partial_albinism	9	0	0
Wide_anterior_fontanel	2	0	1
Arrhythmogenic_right_ventricular_cardiomyopathy	0	1	28
Familial_Febrile_Seizures	0	1	1
Dilated_Cardiomyopathy,_Dominant	0	1	1
DICER1-related_pleuropulmonary_blastoma_cancer_predisposition_syndrome	1	0	0
Epileptic_encephalopathy,_early_infantile,_51	0	2	2
Diamond-Blackfan_anemia_12	1	0	0
Acute_neuronopathic_Gaucher's_disease	0	2	2
Stargardt_Disease,_Recessive	0	2	1
Carcinoma_of_gallbladder	0	3	3
Maple_syrup_urine_disease	1	0	0
Hyperchlorhidrosis,_isolated	0	5	0
Dementia	0	1	1
Spastic_paraplegia	6	0	0
Congenital_NAD_deficiency_disorder	3	0	0
Squamous_cell_carcinoma_of_the_head_and_neck	0	2	2
Micropenis	0	1	1
Hypothyroidism	0	1	1
Tenorio_syndrome	0	14	0
Spinal_muscular_atrophy	1	0	0
Phenylketonuria	0	2	2
not_specified	5	155	151
Progressive_familial_heart_block	0	1	1
Osteogenesis_imperfecta_with_normal_sclerae,_dominant_form	18	0	18
Diabetes_mellitus_type_2	0	0	1
Hereditary_spastic_paraplegia	1	1	1
Rigidity_and_multifocal_seizure_syndrome,_lethal_neonatal	1	0	0
Metabolic_syndrome,_susceptibility_to	0	0	1
Juvenile_neuronal_ceroid_lipofuscinosis	2	0	0
Brugada_syndrome,_lidocaine-induced	0	4	4
Corticosterone_methyloxidase_type_1_deficiency	0	3	3
Focal_segmental_glomerulosclerosis	0	3	0
Myasthenic_syndrome,_congenital,_18	1	0	0
Dysferlinopathy	0	4	4
Heinz_body_anemia	0	2	2
Osteogenesis_imperfecta,_type_XI	0	0	2
Limb-girdle_muscular_dystrophy,_type_2L	0	2	2
UDPglucose-4-epimerase_deficiency	0	0	9
HEMOGLOBIN_S	0	1	1
CONGENITAL_DISORDER_OF_GLYCOSYLATION,_TYPE_IIo	0	1	1
Combined_oxidative_phosphorylation_deficiency_3	0	7	7
Idiopathic_fibrosing_alveolitis,_chronic_form	0	1	1
Abnormality_of_the_eye	1	4	3
Alzheimer_disease_2	0	3	3
Enlarged_vestibular_aqueduct	0	3	3
Osteogenesis_imperfecta_type_III	15	0	15
Curry-Hall_syndrome	1	0	0
PI_S	0	1	1
Hypomyelinating_leukodystrophy_8,_with_or_without_oligodontia_and/or_hypogonadotropic_hypogonadism	0	5	5
Revesz_syndrome	0	2	0
Ovarian_Adenocarcinoma	0	1	1
Glucocorticoid_resistance,_cellular	1	0	1
Familial_progressive_hyperpigmentation_with_or_without_hypopigmentation	3	0	0
Factor_XII_deficiency_disease	0	1	0
Papillary_renal_cell_carcinoma,_sporadic	0	3	3
Familial_hypokalemia-hypomagnesemia	0	2	2
Antley-Bixler_syndrome_without_genital_anomalies_or_disordered_steroidogenesis	3	0	0
Retinal_dystrophy	2	19	10
Subacute_lymphoid_leukemia	0	0	1
Hypertelorism	2	1	2
Paroxysmal_familial_ventricular_fibrillation	0	1	1
Paragangliomas_5	1	0	0
Urticaria	0	2	1
Mastocytosis	1	0	0
Muscular_dystrophy-dystroglycanopathy_(congenital_with_brain_and_eye_anomalies),_type_a,_1	0	3	3
Pyruvate_dehydrogenase_E3-binding_protein_deficiency	1	0	0
Pfeiffer_syndrome_variant	1	0	0
Multiple_endocrine_neoplasia,_type_4	0	10	10
Sotos_syndrome_2	1	0	0
McKusick_Kaufman_syndrome	0	4	4
Spastic_paraplegia_15	6	0	0
Multiminicore_Disease	0	1	1
Acyl-CoA_dehydrogenase_family,_member_9,_deficiency_of	0	10	10
Generalized_epilepsy_with_febrile_seizures_plus	0	1	1
Abnormality_of_the_posterior_cranial_fossa	1	0	0
Pineal_hyperplasia_AND_diabetes_mellitus_syndrome	1	0	12
Budd-Chiari_syndrome,_susceptibility_to,_somatic	0	0	1
Respiratory_distress	0	1	1
Early_infantile_epileptic_encephalopathy	1	0	0
Arthrogryposis_multiplex_congenita_neurogenic_type	1	0	6
Primary_pulmonary_hypertension	1	0	0
Primary_hyperoxaluria,_type_I	1	0	0
Glioblastoma	0	2	2
Thoracic_aortic_aneurysm_and_aortic_dissection	1	1	1
Nasopharyngeal_Neoplasms	0	2	2
Charcot-Marie-Tooth_disease,_demyelinating,_type_1b	0	6	6
Non-syndromic_pontocerebellar_hypoplasia	0	2	2
Familial_cancer_of_breast	2	0	0
Propionyl-CoA_carboxylase_deficiency	1	0	0
Gingival_overgrowth	0	1	1
Charcot-Marie-Tooth_disease,_type_I	0	1	1
Gnathodiaphyseal_dysplasia	0	2	2
Short_rib_polydactyly_syndrome_5	1	0	0
Essential_tremor	1	0	1
Cerebral_cortical_atrophy	0	1	1
Glucocorticoid_resistance,_generalized	8	0	8
Familial_advanced_sleep_phase_syndrome_1	1	0	5
Osteogenesis_imperfecta,_type_xiii	0	10	0
Ciliary_dyskinesia	1	0	0
NEURODEVELOPMENTAL_DISORDER_WITH_OR_WITHOUT_HYPERKINETIC_MOVEMENTS_AND_SEIZURES,_AUTOSOMAL_RECESSIVE	0	1	0
Arrhythmogenic_right_ventricular_cardiomyopathy,_type_5	0	1	0
Parkinson_disease_21	1	0	1
Limb-girdle_muscular_dystrophy	0	3	3
Zimmermann-Laband_syndrome_1	0	2	2
Inherited_Erythromelalgia	0	1	1
Nephrotic_syndrome,_type_5,_with_or_without_ocular_abnormalities	0	3	12
Recurrent_fractures	1	0	2
Miyoshi_muscular_dystrophy_3	0	2	2
Amelogenesis_imperfecta	1	0	0
Insulin-resistant_diabetes_mellitus_AND_acanthosis_nigricans	0	0	12
Flat_occiput	2	0	1
Congenital_hypomyelinating_neuropathy_3	0	2	2
Cohen_syndrome	0	1	1
Head_and_Neck_Neoplasms	1	0	0
Congenital_muscular_dystrophy-dystroglycanopathy_with_mental_retardation,_type_B2	0	1	1
AMYLOIDOSIS,_LEPTOMENINGEAL,_TRANSTHYRETIN-RELATED	0	5	17
atorvastatin_response_-_Efficacy	0	6	6
Pheochromocytoma	0	12	12
High_forehead	1	0	0
Waardenburg_syndrome_type_2E,_without_neurologic_involvement	1	0	0
Dyskeratosis_congenita_autosomal_dominant	2	14	0
Dementia,_Lewy_body,_susceptibility_to	0	1	1
Muscular_dystrophy-dystroglycanopathy	0	3	3
Gastrointestinal_stroma_tumor	25	0	0
Cutaneous_melanoma	27	0	0
HEMOGLOBIN_EGYPT	0	1	1
Navajo_neurohepatopathy	1	0	0
ERYTHROCYTOSIS,_JAK2-RELATED,_SOMATIC	0	0	1
Hypophosphatemic_Nephrolithiasis/Osteoporosis	0	1	0
Renal_tubular_acidosis,_distal,_with_progressive_deafness	0	0	3
Multiple_cutaneous_leiomyomas	1	0	0
Arrhythmogenic_right_ventricular_dysplasia/cardiomyopathy	0	1	3
Hematologic_neoplasm	3	0	0
Congenital_Indifference_to_Pain	0	2	2
Spastic_ataxia_Charlevoix-Saguenay_type	1	1	1
High_palate	1	2	2
Hemoglobinopathy	0	2	2
ABCA4-Related_Disorders	0	3	3
Angioedema	0	1	0
Gaucher_disease,_perinatal_lethal	0	1	1
Neonatal_asphyxia	1	0	1
Amyotrophic_lateral_sclerosis_type_4	0	3	3
Hearing_impairment	0	2	2
Myokymia_1	0	3	0
Spinal_muscular_atrophy,_distal,_autosomal_recessive,_5	1	0	0
Myelofibrosis	0	0	1
Uterine_Carcinosarcoma	1	3	3
Transcolabamin_II_deficiency	0	2	0
Osteogenesis_imperfecta_type_2,_thin-bone	1	0	1
Retinitis_pigmentosa_45	0	4	0
Trimethylaminuria	0	3	3
Bifunctional_peroxisomal_enzyme_deficiency	1	0	0
not_provided	179	437	524

## Sheet: Genes chromosomal intersection(D)
Table S2. Differentially expressed genes (DEGs) information GSE43696 for the top 250 DEGs (p-value<0.001) for both the moderate, severe asthma and asthma-phase related (moderate-to-severe) phenotypes individually. (A) The significance p-value (-log10) for asthma-associated genes related to moderate, severe and asthma-phase, here known snigle nucleotide variation (B) associated pathogenic Single n…
Table S2C: The intersection of the chromosomal locations among moderate (M-vs-C), severe (S-vs-C) and moderate-to-severe asthma (M-vs-S) (D).
Names	total	elements
m-vs-c	m-vs-s	s-vs-c	16						Abbreviations
		3q26.2							moderate asthma	M-vs-C
		17p13.1							severe asthma	S-vs-C
		16p11.2							moderate-to-severe asthma	M-vs-S
		17q12							differentially expressed genes	DEGs
		3q29							Single nucleotide polymorphism/variation	SNP
		2q37.3
		8q13.1
		2p25
		3q21.2
		2p13.1
		19p13.3
		1q23.1
		17q24.2
		17q21.31
		1p36
		19q13.2
m-vs-c	m-vs-s	11
		9q34.3
		15q22
		1q42.13
		17q25.1
		5q12.1
		2p23.3
		12q24.33
		2p11.2
		p12
		16p13.3
		21q22.3
m-vs-c	s-vs-c	30
		20p12.3
		1q32.1
		17q21.32
		q24.1
		q24
		3p21.31
		1q32
		Xq22
		6p23
		15q22.2
		15q21.3
		19q13.33
		19q13.32
		8q23
		17q21.33
		5q35.1
		17p13
		12q24.31
		11p15.1
		6p21
		13q34
		17q11.2
		q13.2
		4q32.3
		19q13.1
		17q25.3
		20q11.23
		5q31.3
		6q22.32
		10p12.31
m-vs-s	s-vs-c	62
		22q12.2
		7q22
		3q22.1
		11q23.3
		Xp11.23
		11p11.2
		20q13
		2q32.3
		q34
		6q23.1
		4p16.3
		8p23.3
		19q13.3
		1p36.33
		20p11.21
		14q32.31
		1q42
		7q22.1
		21q22.2
		14q22.1
		19q13.12
		10p15.3
		8q13
		1p36.1
		8q21.3
		q21
		2q24
		12p12
		6q13
		15q24
		6q22.1
		16q22.1
		2q22.1
		3q13.33
		6q27
		Xq28
		20p13
		8p23.1
		7p22.1
		20q13.3
		15q15.2
		1p32.3
		8q24.11
		18q12.3
		7q21
		4p16.1
		6q23
		q44
		2q12
		6p21.31
		16q22
		12q23.1
		13q33
		2q37.1
		5q35.3
		4q26
		18q11.2
		7q21.11
		14q21
		2q14
		11p14
		17q21.2
m-vs-c	60
		9q22.3
		11p15.3
		9q22.31
		6q16.2
		3q23
		17q
		7q32.1
		4q31.22
		14q32
		4q12
		1p36.13
		20p11.2
		10q25
		3p26.3
		6q14.2
		14q24.1
		q11.23
		1p34
		12p13
		3q28
		10q24.32
		19p13.12
		3q21.3
		10q24.2
		17p13.3
		3q24
		1p22.1
		6q25.3
		7q36
		p11.2
		19p13.2
		10q26
		20p12
		2q21.2
		12p11.23
		2q22.2
		20q11.22
		7q36.1
		22q11.1
		14q13.2
		p33
		13q31.3
		2q13
		8q24
		1p36.21
		17q23.2
		2q11.2
		q13.41
		17p13.2
		5q34
		19q13.41
		4q22
		q13
		3q21.1
		3p25
		Xp22.33	and	Yp11.32
		7p21
		11q12
		10q23.1
		18p11.21
m-vs-s	96
		14q11.2
		6p22.3
		2p13
		2q24.2
		5q23.3
		15q11.2
		9q21.13
		4q23
		18q23
		Xq25
		11q21
		5q11.2
		1q24
		13q32
		9q31
		19q13.11
		p21.1
		8p21
		p22.1
		7p15.3
		5p13
		11p14.3
		14q32.32
		15q
		6p12
		16q12.2
		5p15.2
		19p13
		q31
		11q22.1
		2p14
		12q13.3
		4q32.1
		4q21.21
		11q13.2
		5p15.3
		20q13.2
		5q33.3
		5q31
		3p24.3
		6p21.1
		5q15
		2q32.1
		2p23.2
		9q32
		14q31
		22q13.31
		5p12
		1p36.11
		3p13
		19q13.42
		10q22.3
		6p21.33
		6q23.3
		q26.1
		8q12.1
		4q21.1
		Xp22.3
		14q32.33
		5p15.1
		7p13
		6q24
		14q24.3
		2p22.3
		5q14
		1p35
		22q13.1
		12q24.11
		12q23.3
		q12
		3q25.1
		8p21.3
		22q13.2
		3p21.3
		5q13.1
		3q26.32
		5q31.2
		4p15.32
		12q24.1
		3q13.13
		5q21.3
		6q24.1
		7q31
		11q12.1
		4q31.3
		3q22.3
		4q22.1
		6q25
		1p13.3
		10p15
		7p12.2
		1p31.1
		8q24.3
		12p13.32
		1q23
		3p25.1
s-vs-c	48
		10q26.13
		1q31.1
		p35
		2q32
		7q21.12
		11q14.1
		10p13
		22q11.21
		8p12
		1q21
		p13.2
		11p13
		11q13.5
		2q35
		2p22.1
		14q13.1
		11p15.5
		7q33
		13q12
		1p36.23
		12q13.12
		12q21.2
		2q21.1
		10q22.2
		11q13.4
		11q12.3
		4q24
		p11
		3p25.3
		13q12.13
		11q25
		20q13.32
		5q31.1
		14q23.1
		1p13.2
		p11.1
		1p36.22
		12p11
		2p25.3
		9p24
		10q22.1
		q13.33
		3p22.1
		12p11.2
		9q34
		13q14
		9q21.32
		7p21.3
