# Supplementary material for: Novel Comprehensive Bioinformatics Approaches to Determine the Molecular Genetic Susceptibility Profile of Moderate and Severe Asthma
Source: Int J Mol Sci. 2020 Jun 4;21(11):4022. doi: 10.3390/ijms21114022 (PMC7312607; doi:10.3390/ijms21114022)
Supplement: Supplementary file 1 [file ijms-21-04022-s001.zip › Supplementary Materials-to conversion/Table S3.xlsx]

## Sheet: Sheet1
Table S3. Significant gene networks and their associated biological processes.
No	Network name	Processes	Size	Target	Pathways	p‑Value	zScore	gScore
Common
1	DNJC1, HEG1, PRSS16, FAM83D, ETS1	transcription by RNA polymerase III (24.4%), positive regulation of type I interferon production (24.4%), intra‑Golgi vesicle‑mediated transport (17.8%), regulation of type I interferon production (24.4%), retrograde vesicle‑mediated transport, Golgi to ER (20.0%)	50	6	0	1.59e‑16	67.52	67.52
2	NAV2, TSP50, ERAP140, RNF182, KCNK6	cell surface receptor signaling pathway involved in cell‑cell signaling (35.0%), cell‑cell signaling (45.0%), regulation of cellular amine metabolic process (17.5%), non‑canonical Wnt signaling pathway (20.0%), positive regulation of canonical Wnt signaling pathway (17.5%)	50	5	0	1.97e‑13	54.98	54.98
3	GCR, Bestrophin2, GABA, RAPL3	glucocorticoid mediated signaling pathway (33.3%), negative regulation of glucocorticoid mediated signaling pathway (33.3%), regulation of glucocorticoid mediated signaling pathway (33.3%), positive regulation of glucocorticoid receptor signaling pathway (33.3%), negative regulation of synaptic plasticity (33.3%)	3	1	0	5.50e‑04	42.63	42.63
Unique for GSE43696_moderate Asthma_ gene set_P.Value
1	GADD45 beta, LINC01000, miR‑19b‑3p, miR‑92a‑3p, FADS1	negative regulation of metabolic process (81.5%), positive regulation of cellular biosynthetic process (70.4%), negative regulation of macromolecule metabolic process (77.8%), positive regulation of biosynthetic process (70.4%), regulation of cellular biosynthetic process (88.9%)	50	10	0	2.87e‑25	72.59	72.59
2	SHH, miR‑19a‑5p, miR‑19b‑1‑5p, miR‑92a‑3p, PLK2	type I interferon signaling pathway (26.7%), mitotic cell cycle checkpoint (30.0%), cellular response to type I interferon (26.7%), mitotic DNA damage checkpoint (26.7%), response to type I interferon (26.7%)	50	9	0	2.83e‑22	64.44	64.44
3	Soluble calcium‑activated nucleotidase 1, PDIA5, SLC26A11, STAT3, ZXDC	cellular nitrogen compound biosynthetic process (77.6%), cellular macromolecule biosynthetic process (77.6%), macromolecule biosynthetic process (77.6%), gene expression (75.5%), negative regulation of gene expression (57.1%)	50	10	0	8.40e‑24	62.40	62.40
Unique for GSE43696_Severe Asthma gene set_P.Value
1	Ephrin‑B, Kalirin, ErbB2, Ephrin‑B2, c‑Src	ephrin receptor signaling pathway (55.1%), transmembrane receptor protein tyrosine kinase signaling pathway (69.4%), enzyme linked receptor protein signaling pathway (75.5%), neuron projection morphogenesis (65.3%), plasma membrane bounded cell projection morphogenesis (65.3%)	50	4	185	7.67e‑08	20.18	251.43
2	HSD11B2, JAK2, FKBP5, CCL15, CSH1 (somatomammotropin A)	response to external stimulus (70.2%), positive regulation of cytosolic calcium ion concentration (36.2%), cellular calcium ion homeostasis (40.4%), calcium ion homeostasis (40.4%), cellular divalent inorganic cation homeostasis (40.4%)	50	13	1	5.64e‑30	66.71	67.96
3	PKA‑reg (cAMP‑dependent), FKBP10, TMEM200A, TAS1R2, TMEM178	cellular calcium ion homeostasis (42.2%), calcium ion homeostasis (42.2%), cellular divalent inorganic cation homeostasis (42.2%), G protein‑coupled receptor signaling pathway (60.0%), second‑messenger‑mediated signaling (37.8%)	55	13	2	2.37e‑29	63.53	66.03
