# Supplementary material for: Novel Comprehensive Bioinformatics Approaches to Determine the Molecular Genetic Susceptibility Profile of Moderate and Severe Asthma
Source: Int J Mol Sci. 2020 Jun 4;21(11):4022. doi: 10.3390/ijms21114022 (PMC7312607; doi:10.3390/ijms21114022)
Supplement: Supplementary file 1 [file ijms-21-04022-s001.zip › Supplementary Materials-to conversion/Table S4.xlsx]

## Sheet: Sheet1
Table S4. The analysis report of gene enrichment for asthma-associated genes.
Enrichment analysis report
Enrichment by Pathway Maps		Common		Unique for moderate Asthma	Unique for severe asthma
#	Maps	Total	p-value	Genes	p-value	Genes	p-value	Network Objects from Active Data
1	Development_Glucocorticoid receptor signaling	25	3.564e-06	GCR Alpha, GCR, GCR Beta	1		1
2	Glucocorticoids-mediated inhibition of pro-constrictory and pro-inflammatory signaling in airway smooth muscle cells	49	2.804e-05	GCR Alpha, GCR, GCR Beta	0.1476	MRLC	0.004354	p38 MAPK, PLA2, PA24A
3	Glucocorticoid-induced elevation of intraocular pressure as glaucoma risk factor	62	5.701e-05	GCR Alpha, GCR, GCR Beta	1		1
4	Stem cells_NOTCH in inhibition of WNT/Beta-catenin-induced osteogenesis	42	0.001218	COL1A1, GCR	1		0.2477	TLE1
5	Transcription_Role of VDR in regulation of genes involved in osteoporosis	59	0.00239	COL1A1, GCR	1		1
6	Immune response_IL-9 signaling pathway	62	0.002636	IRS-2, Bcl-3	0.01718	MC-CPA, STAT3	1
7	Immune response_IL-10 signaling pathway	62	0.002636	IRS-2, Bcl-3	0.183	STAT3	1
8	Transport_Rab-9 regulation pathway	10	0.01242	PRA1	1		1
9	Asthma-specific pathways of airway smooth muscle cell proliferation	14	0.01735	GCR	1		1
10	PR action in breast cancer: stimulation of metastasis	20	0.0247	IRS-2	0.06302	SOD2	1
Enrichment analysis report
Enrichment by GO Processes		Common		Unique for GSE43696_moderate Asthma_ gene set_P.Value	Unique for GSE43696_Severe Asthma gene set_P.Value
#	Processes	Total	p-value	Network Objects from Active Data	p-value	Network Objects from Active Data	p-value	Network Objects from Active Data
1	circulatory system process	681	5.257e-05	NAV2, HEG1, PER2, GCR, SERPINF2, KCNK6, NOX1	0.04783	K(+) channel, subfamily J, MC-CPA, Kir6.1, SOD2, Guanylate cyclase, MRLC	0.01185	PLA2, Galpha(i)-specific nucleotide-like GPCRs, HSD11B2, Plakophilin 2, Galpha(q)-specific peptide GPCRs, Galpha(q)-specific Class A Orphan/other GPCRs, Galpha(q)-specific nucleotide-like GPCRs, CaMK II delta, ICAT, Galpha(s)-specific prostanoid GPCRs
2	regulation of systemic arterial blood pressure	177	0.0001312	NAV2, SERPINF2, KCNK6, NOX1	0.1488	MC-CPA, SOD2	0.1032	Galpha(i)-specific nucleotide-like GPCRs, HSD11B2, Galpha(q)-specific peptide GPCRs
3	stabilization of membrane potential	17	0.0002836	KCNK7, KCNK6	1		1
4	tooth mineralization	19	0.0003559	COL1A1, WDR72	1		1
5	regulation of ion transmembrane transport	666	0.0003906	PER2, IRS-2, KCNK7, KCNK6, NOX1, SCN7A	0.2547	K(+) channel, subfamily J, WNK2, Kir6.1, Fc epsilon RI beta	0.01025	PLA2, Galpha(q)-specific peptide GPCRs, Kv1.4, WNK4, Kv3.3, TMEM2L, Galpha(q)-specific nucleotide-like GPCRs, CaMK II delta, FXYD6, GEM
6	blood circulation	673	0.0004129	NAV2, PER2, GCR, SERPINF2, KCNK6, NOX1	0.04562	K(+) channel, subfamily J, MC-CPA, Kir6.1, SOD2, Guanylate cyclase, MRLC	0.01098	PLA2, Galpha(i)-specific nucleotide-like GPCRs, HSD11B2, Plakophilin 2, Galpha(q)-specific peptide GPCRs, Galpha(q)-specific Class A Orphan/other GPCRs, Galpha(q)-specific nucleotide-like GPCRs, CaMK II delta, ICAT, Galpha(s)-specific prostanoid GPCRs
7	retrograde vesicle-mediated transport, Golgi to ER	104	0.0004841	COPZ2, ERGIC-32, COP-zeta	0.3311	BICD2	0.02869	Rab-6A, Rab-6B, Rab-6
8	extracellular matrix organization	468	0.0005851	COL1A1, SERPINF2, TLL1, NOX1, Bcl-3	0.2693	Tryptase, COLQ, Hedgehog	0.07848	Hepsin, SC65, ITGA10, Kindlin-1, MMP-16, PXDN
9	ER to Golgi vesicle-mediated transport	266	0.0006169	COPZ2, DAF, ERGIC-32, COP-zeta	1		1
10	regulation of ion transport	1028	0.0006577	PER2, GCR, IRS-2, KCNK7, KCNK6, NOX1, SCN7A	0.5628	K(+) channel, subfamily J, WNK2, Kir6.1, Fc epsilon RI beta	9.677e-05	PLA2, Galpha(i)-specific nucleotide-like GPCRs, Plakophilin 2, Galpha(q)-specific peptide GPCRs, Synaptotagmin IV, Kv1.4, Synaptotagmin, Galpha(q)-specific Class A Orphan/other GPCRs, WNK4, Kv3.3, TMEM2L, Galpha(q)-specific nucleotide-like GPCRs, CaMK II delta, KMO, FXYD6, Pro-CCK, GEM, SYT13
Enrichment analysis report
Enrichment by Process Networks		Common		Unique for GSE43696_moderate Asthma_ gene set_P.Value	Unique for GSE43696_Severe Asthma gene set_P.Value
#	Networks	Total	p-value	Network Objects from Active Data	p-value	Network Objects from Active Data	p-value	Network Objects from Active Data
1	Signal transduction_Leptin signaling	107	0.02341	GCR, IRS-2	0.4031	STAT3	0.09071	JAK2, cPLA2, PKA-reg (cAMP-dependent)
2	Inflammation_IFN-gamma signaling	109	0.02423	DAF, CEACAM5	1		0.2966	p38 MAPK, JAK2
3	Development_Neuromuscular junction	147	0.04204	Syntrophin B, Syntrophin B1	0.1551	COLQ, SNAP-25	0.7743	ErbB2
4	Cell adhesion_Glycoconjugates	162	0.05011	IRS-2, CEACAM5	0.1806	Siglec-8, Caspase-9	0.8065	BDNF
5	Transcription_Nuclear receptors transcriptional regulation	195	0.06964	GCR, ERAP140	1		0.5837	p38 MAPK, PKA-reg (cAMP-dependent)
6	Apoptosis_Anti-Apoptosis mediated by external signals via PI3K/AKT	233	0.09473	IRS-2, Bcl-3	0.004605	Bim, PEDF (serpinF1), SOD2, Caspase-9, FGFR2	0.008236	Insulin receptor, BDNF, Thrombopoietin, Adenosine A3 receptor, JAK2, ErbB2, PKA-reg (cAMP-dependent)
7	Autophagy_Autophagy	55	0.1168	IRS-2	1		0.425	Insulin receptor
8	Protein folding_Protein folding nucleus	58	0.1228	DNJC1	1		1
9	Development_Cartilage development	66	0.1386	COL1A1	1		1
10	Signal transduction_Androgen receptor signaling cross-talk	72	0.1502	IRS-2	0.2928	STAT3	0.005608	p38 MAPK, JAK2, ErbB2, PKA-reg (cAMP-dependent)
Enrichment analysis report
Enrichment analysis report
Enrichment by Diseases (by Biomarkers)		Common		Unique for GSE43696_moderate Asthma_ gene set_P.Value	Unique for GSE43696_Severe Asthma gene set_P.Value
#	Diseases	Total	p-value	Network Objects from Active Data	p-value	Network Objects from Active Data	p-value	Network Objects from Active Data
1	Hyperostosis, Cortical, Congenital	7	6.814e-17	COL1A1, ICTP, CTX-I, NTX1a1, CO1A1(NP), CO1A1(CP)	1		1
2	Shoulder Dislocation	7	6.814e-17	COL1A1, ICTP, CTX-I, NTX1a1, CO1A1(NP), CO1A1(CP)	1		1
3	Gnathodiaphyseal Dysplasia	7	6.814e-17	COL1A1, ICTP, CTX-I, NTX1a1, CO1A1(NP), CO1A1(CP)	1		1
4	Hip Dislocation, Congenital	8	2.722e-16	COL1A1, ICTP, CTX-I, NTX1a1, CO1A1(NP), CO1A1(CP)	1		1
5	Shoulder Injuries	8	2.722e-16	COL1A1, ICTP, CTX-I, NTX1a1, CO1A1(NP), CO1A1(CP)	1		1
6	Syringomyelia	9	8.158e-16	COL1A1, ICTP, CTX-I, NTX1a1, CO1A1(NP), CO1A1(CP)	1		1
7	Dental Calculus	9	8.158e-16	COL1A1, ICTP, CTX-I, NTX1a1, CO1A1(NP), CO1A1(CP)	1		1
8	Dental Deposits	9	8.158e-16	COL1A1, ICTP, CTX-I, NTX1a1, CO1A1(NP), CO1A1(CP)	1		1
9	Ehlers-Danlos Syndrome, Severe Classic Type	10	2.037e-15	COL1A1, ICTP, CTX-I, NTX1a1, CO1A1(NP), CO1A1(CP)	1		1
10	Ehlers-Danlos Syndrome, Arthrochalasis Type	11	4.477e-15	COL1A1, ICTP, CTX-I, NTX1a1, CO1A1(NP), CO1A1(CP)	1		1
